# Supplementary material for: Small molecule-induced epigenomic reprogramming of APL blasts leading to antiviral-like response and c-MYC downregulation
Source: Cancer Gene Ther. 2022 Dec 19;30(5):671–82. doi: 10.1038/s41417-022-00576-w (PMC10191840; doi:10.1038/s41417-022-00576-w)
Supplement: Supplementary file 10 — Supplemental Table 1 [file 41417_2022_576_MOESM10_ESM.xlsx]

## Sheet: Foglio1
Peptide	L/H ratio
	Ctrl			Treated
	NT_1	NT_2	NT_3	10_1	10_2	10_3
H3K4un	1.01433	1.00515	1.01381	1.01963	1.02024	1.02799
H3K4me1	0.861924	0.924504	0.864482	0.708183	0.718982	0.719918
H3K4me2	0.993171		1.03666	0.978119	1.02802	0.976548
H3K4me3	1.00346		0.84797	1.25084	1.60336	1.49395
H3K9K14un	1.9041	1.74558	1.8668	3.70785	3.92752	3.34922
H3K9me1	1.21496	1.22167	1.23223	1.61651	1.76892	1.48988
H3K9me2	0.806938	0.725406	0.81167	0.788675	0.846982	0.733239
H3K9me3	0.396506	0.367083	0.372757	0.30424	0.326308	0.284674
H3K9ac|K14ac	2.26816	2.41838	2.3231	1.3151	1.38935	1.24077
H3K9me1K14ac	1.51108	1.55916	1.49709	0.616167	0.673827	0.593066
H3K9me2K14ac	0.992792	1.05621	0.96986	0.379809	0.378635	0.335452
H3K9me3K14ac	0.539754	0.630795	0.494793	0.198412	0.193993	0.188508
H3K9acK14ac	2.35523	4.10564	2.02918	1.7098	1.76296	1.63271
H3K18K23un	0.896789	0.884831	0.907686	0.882082	0.891675	0.894025
H3K18me1|K23me1	1.03442	0.672814	1.03225	0.636749	0.606041	0.608945
H3K18ac|K23ac	1.18015	1.25447	1.15707	1.24364	1.21259	1.22872
H3K18acK23ac	1.52218	1.80621	1.60316	1.38853	1.38139	1.40111
H3K27K36un	0.994	1.08864	1.05394	2.1169	2.25156	2.06289
H3K27me1	0.935623	1.00403	0.98019	1.96669	2.0224	1.88044
H3K27me2	1.31957	1.32241	1.35262	1.42306	1.45464	1.34718
H3K36me2	0.623774	0.636821	0.64489	0.235094	0.237069	0.227316
H3K27me3	1.15695	1.10023	1.18823	0.96782	0.97142	0.933143
H3K27me2K36me1	0.853335	0.838047	0.854829	0.633061	0.669969	0.643789
H3K27me1K36me2	0.703831	0.678091	0.714923	0.365979	0.376631	0.343386
H3K27me1K36me1	0.831397	0.863957	0.842615	0.642366	0.645085	0.607607
H3K27me3K36me1	0.92349	0.98308	0.989111	0.698409	0.659935	0.630797
H3K27me1K36me3	0.796999	0.801577	0.836736	0.640215	0.641871	0.624126
H3K27me2K36me2	0.741489	0.78362	0.728439	0.446969	0.457359	0.438284
H3K27me3K36me2	0.953976	1.00236	0.996223	0.728788	0.703165	0.727213
H3K27ac	1.7028	1.59774	1.65601	3.49154	3.58924	3.02294
H33K27K36un	1.40357	0.554747	1.20297	1.72838	2.02415	1.86375
H33K27me1	0.821414		1.01221	1.98174	2.22335	1.59151
H33K27me2	1.32159	1.8985	1.36729	1.62988	1.71299	1.48642
H33K27me3	1.22195	1.52829	1.19836	1.23975	1.32707	0.996203
H33K27me2K36me1	0.773827	0.964462	0.711312	0.482499	0.409697	0.57473
H33K27me1K36me2	0.586821	0.566693	0.660136	0.363295	0.41009	0.334666
H33K27me1K36me1	0.69089	0.568958	0.724893	0.641099	0.703855	0.50543
H33K27me3K36me1	0.882732	1.71144	0.823024	0.817038	0.885945	0.737235
H33K27me1K36me3	0.56833	0.857177	0.586602	0.496071	0.48118	0.363988
H33K27me2K36me2	0.760208	1.72292	0.730348	0.48939	0.523536	0.418164
H33K27me3K36me2	0.927036		1.01638	0.861577	0.786113	0.681409
H33K27ac	1.13246	0.701798	0.964649	2.53201	2.48113	1.80997
H3K79un	1.03356	1.03566	1.03979	1.05394	1.07044	1.06552
H3K79me1	0.768586	0.753007	0.777212	0.624589	0.656047	0.640035
H3K79me2	0.510637	0.507714	0.517252	0.368205	0.366838	0.365884
H3K79me3	1.14476	1.11379	1.20813	1.15743	1.13029	1.15608
H3K79ac	1.1239	0.99627	1.14343	0.957174	0.977672	1.12738
H4K5K8K12K16un	0.754438	0.741422	0.703008	0.784102	0.777522	0.789321
H4K5K8K12K16-1ac	1.18425	1.32562	1.33019	1.24889	1.33518	1.26195
H4K5K8K12K16-2ac	1.9771	2.05512	1.81845	1.46966	1.26764	1.40141
H4K5K8K12K16-3ac	2.66683	3.12832	2.62243	1.61959	1.54922	1.59287
H4K5K8K12K16-4ac	2.41765	1.47114	1.81904	1.5491	1.40527	1.42823
H4K20un	1.97502	2.19929	2.02475	1.93023	1.99024	2.00816
H4K20me1	1.49607	1.57398	1.56822	1.35786	1.41904	1.30407
H4K20me2	0.857943	0.887586	0.85977	0.81772	0.851122	0.839613
H4K20me3	0.44625	0.522246	0.463547	0.423812	0.417101	0.400393
