# Supplementary material for: Small molecule-induced epigenomic reprogramming of APL blasts leading to antiviral-like response and c-MYC downregulation
Source: Cancer Gene Ther. 2022 Dec 19;30(5):671–82. doi: 10.1038/s41417-022-00576-w (PMC10191840; doi:10.1038/s41417-022-00576-w)
Supplement: Supplementary file 11 — Supplemental Table 2 [file 41417_2022_576_MOESM11_ESM.xlsx]

## Sheet: Sheet1
RNA-seq
Gene Name	log2(FC)	FDR	RPKM_Ctrl	RPKM_Treat
ELANE	7.05944	6.71088e-133	0.133322	19.6585
HIST1H3E	6.77149	1.71056e-70	0.113458	14.9947
HFE	6.72595	1.05808e-202	0.101559	12.0915
SYP	6.44756	1.53044e-198	0.103634	10.0172
TMEM198	5.97137	1.05938e-176	0.162705	12.1931
HIST1H1T	5.76668	3.27396e-245	1.86357	113.093
CIB3	5.2495	4.09078e-110	0.337445	13.8987
HMOX1	4.28825	9.04822e-226	1.4013	30.4998
AMICA1	4.22598	4.2237e-228	0.844747	17.5154
FBXL19-AS1	4.0793	5.48151e-220	0.577062	10.7842
PRRG2	4.03426	2.71276e-129	0.627113	11.3479
LGALS3BP	3.99314	2.67771e-200	1.61331	28.0445
IFIT1	3.85293	3.25434e-254	3.3084	51.8714
OAS1	3.61386	2.1732e-136	0.823743	10.8025
IFIT3	3.61057	2.99079e-238	2.65908	35.7885
LOC100129961	3.57293	2.44192e-137	1.54968	19.7816
PARP14	3.53965	4.54193e-300	2.70838	34.2608
HIST1H1A	3.51688	4.67894e-94	1.48498	18.7803
LACC1	3.51657	1.64707e-230	1.18769	14.7644
LTK	3.40244	6.39779e-204	2.41294	27.9518
IFIT2	3.36708	7.41427e-198	2.35099	26.6642
PIH1D2	3.33642	1.22343e-112	1.22586	13.2918
SAMD9L	3.30679	8.24759e-217	1.30728	14.0322
KIAA0513	3.2648	3.15467e-168	0.966634	10.1027
IFIT5	3.12097	3.34693e-120	1.27479	11.9385
C4orf34	3.11615	6.3435e-108	1.41043	13.1561
SOCS1	3.06248	1.83733e-49	1.21864	11.3936
LOC100506100	3.05328	1.08274e-87	2.81355	24.851
TMEM143	2.99519	8.34084e-73	4.37192	38.0565
LYSMD1	2.99145	2.56857e-143	1.87392	16.1042
ARRDC4	2.98129	1.54363e-227	6.89752	59.471
IRF9	2.88846	2.59074e-143	3.71146	29.7849
C19orf66	2.87496	3.72393e-126	3.07449	24.6192
AMN1	2.86658	8.44036e-77	1.61149	12.7738
JOSD2	2.8409	2.28385e-83	3.45743	26.9647
LINC00426	2.82506	2.59609e-81	1.62709	12.3155
TMEM79	2.77029	9.51889e-56	2.05602	15.3825
DZIP3	2.7199	4.28197e-134	1.81999	13.0982
CORO1B	2.69438	1.18634e-116	6.39168	44.9672
WSB2	2.62602	2.21861e-165	5.07348	34.2731
ADORA3	2.62442	3.12717e-86	1.57085	10.52
H2AFJ	2.61938	1.11598e-124	3.25905	21.6901
TNFRSF10D	2.60994	8.31325e-160	6.65988	44.4604
STAC3	2.60892	1.01543e-57	2.57271	17.4569
ZNF165	2.56605	2.51963e-89	1.58153	10.2244
C11orf71	2.56379	3.88802e-51	1.97856	12.4544
ID2	2.54443	1.99672e-120	4.85098	30.7874
ASGR2	2.53855	5.67922e-111	8.58105	54.422
GABARAPL1	2.53196	2.11808e-162	5.8493	36.9505
IRF7	2.48784	1.17188e-91	7.91096	48.2302
BTN2A2	2.46993	7.54901e-128	2.21094	13.4168
SYT11	2.4191	7.45732e-121	2.47797	14.3924
LTC4S	2.4018	3.29691e-40	2.76491	15.7142
THAP9	2.39774	3.34024e-118	2.2198	12.7642
CDKN2D	2.39066	2.44192e-137	11.9282	68.2547
IFI6	2.35323	1.05608e-71	12.5939	69.7569
SUMO1P1	2.34509	2.76435e-81	3.95816	21.9023
KIAA0913	2.3323	1.39345e-144	7.48829	41.1675
CTSG	2.33113	7.59589e-158	113.443	623.055
NMNAT1	2.32229	1.30643e-117	2.97082	16.1224
HERC5	2.31477	1.07704e-156	10.7142	58.1693
ISG15	2.28813	1.98084e-60	27.3207	145.148
MPZ	2.28794	3.61891e-89	4.31805	22.9369
KLC4	2.28724	9.16441e-127	3.71401	19.8646
C4orf33	2.28696	2.02387e-75	3.01241	15.9615
YPEL5	2.2472	4.55677e-74	6.578	34.2153
CA2	2.24578	7.42354e-59	22.8465	118.616
RG9MTD2	2.22716	1.58244e-76	2.4506	12.6033
VAMP5	2.22072	4.76129e-09	2.73736	14.2993
DDX58	2.20167	8.70803e-127	7.01924	35.2086
TREX1	2.19624	5.90793e-51	3.30954	16.3632
GBA	2.19569	1.34748e-73	4.13449	20.6433
C9orf9	2.17259	1.34159e-48	3.12296	15.4741
C11orf54	2.16475	9.55084e-83	11.3904	55.8204
MST1P2	2.14622	1.39056e-67	2.71211	13.0323
FUT7	2.12535	2.13938e-56	12.8755	61.1738
C5orf54	2.117	7.54315e-78	2.12557	10.0162
NUDT7	2.11226	4.81121e-79	7.90343	37.0424
TTC32	2.105	5.50703e-50	3.75195	17.658
CFD	2.08973	2.31699e-24	23.4765	108.867
TRIM22	2.07717	1.4834e-71	2.62593	12.0471
ATG4A	2.07517	2.44011e-91	7.28577	33.4832
LIN37	2.05118	2.73129e-48	3.75215	16.9755
CHPF	2.0427	6.91422e-35	4.30754	19.3446
TTLL1	2.02458	2.62068e-68	3.00799	13.3732
PPFIBP1	2.0212	7.61279e-28	2.96495	13.1994
OLIG1	2.01099	1.51317e-64	7.12018	31.4378
C7orf29	2.00773	1.2284e-72	2.5529	11.1365
PARD6A	2.00698	1.06707e-57	3.18855	14.0281
EPM2A	2.00266	1.42988e-63	2.88551	12.604
TDRD7	1.99926	1.20265e-78	3.65195	15.8742
KBTBD4	1.98844	1.11396e-91	5.85286	25.3244
BOLA1	1.96735	1.03712e-37	2.45432	10.4616
C9orf25	1.96324	2.063e-53	4.72771	20.0812
HOTAIRM1	1.95716	4.9992e-38	2.79826	11.8438
FAM125A	1.95414	1.69488e-42	18.3064	77.2817
ARHGAP9	1.94591	3.96937e-75	6.29872	26.4606
FRY	1.94077	2.20104e-94	2.71069	11.3544
MST1	1.92252	1.92072e-72	4.76354	19.7292
ACYP2	1.9206	3.43634e-63	5.21221	21.432
ZC3HAV1	1.92028	2.42091e-115	29.2592	120.898
C12orf57	1.91169	1.87325e-63	62.8082	257.538
FCGRT	1.90841	1.96515e-68	5.31403	21.6951
CCDC97	1.89806	5.79343e-26	2.67587	10.8768
STAG3L2	1.89767	1.01178e-56	2.95245	11.9114
ZNF335	1.88215	5.46004e-58	13.213	53.106
LOC339803	1.88041	5.92215e-61	2.85162	11.4609
SAMD9	1.8602	3.43254e-101	11.5958	45.9083
LETMD1	1.8579	5.20606e-103	20.5762	81.4522
METTL12	1.85711	1.08955e-58	4.49961	17.976
HDAC6	1.85282	9.86883e-104	19.5396	77.0251
ZC3H8	1.83638	2.259e-67	10.9621	42.9102
CILP2	1.83095	1.04303e-23	4.93032	19.116
KPTN	1.82988	7.70571e-98	21.1206	81.9658
SPSB2	1.82229	1.34273e-25	2.75736	10.4111
KAZALD1	1.81047	1.35157e-59	7.14402	27.2777
CCDC142	1.80833	3.5359e-66	3.40922	12.9625
GIPC1	1.8082	2.00721e-34	9.12097	34.8194
LOC284801	1.80438	1.37858e-05	260.145	991.702
STAT2	1.78794	1.72833e-109	12.0316	45.3558
TMUB2	1.78569	1.02676e-87	8.70109	32.7166
CYBASC3	1.77654	1.4315e-54	7.90306	29.6737
ABCD1	1.77636	6.22819e-40	3.28591	12.3028
ZNF789	1.7535	1.55907e-55	3.868	14.2159
C1GALT1C1	1.75143	4.79048e-79	11.2266	41.3557
C9orf37	1.74725	1.67336e-54	6.42512	23.4714
TCN2	1.74646	4.4293e-51	3.38578	12.4436
C6orf130	1.74284	3.44427e-80	17.5157	63.8033
HTRA2	1.74276	5.38119e-77	21.5838	78.8132
PQLC2	1.72994	5.63294e-44	4.45135	16.0334
C22orf46	1.72743	1.64184e-48	2.93822	10.6704
VAMP1	1.72718	1.24593e-61	3.81759	13.7759
ZNF778	1.72593	9.51053e-65	4.25662	15.3807
HIST1H4A	1.71819	9.89577e-35	286.647	1030.25
FUCA1	1.71809	3.99176e-63	4.80037	17.223
MARCH2	1.7123	6.41465e-50	10.2052	36.4323
SPPL2A	1.70648	5.85924e-56	6.40933	22.6608
SAMHD1	1.70426	4.5497e-104	27.215	96.8208
TFPT	1.70358	3.99835e-66	15.9116	56.6872
PTPN3	1.69565	6.26308e-98	4.53353	16.0289
DEFA4	1.69139	5.04668e-28	3.71676	13.232
SP110	1.68891	1.89082e-54	6.69855	23.5545
DCAKD	1.68847	1.30339e-57	13.3237	46.8159
MRGPRF	1.68389	1.47749e-36	2.91948	10.2684
FLJ45340	1.68	3.53014e-43	3.26419	11.409
MAN2B2	1.67718	1.58069e-63	7.53788	26.2763
GANC	1.6713	6.61543e-69	4.3848	15.2147
PLSCR1	1.66873	2.5714e-65	5.26998	18.2773
PRKAG1	1.66869	4.26586e-75	16.6361	57.597
IFIH1	1.66804	1.02207e-63	5.65595	19.6854
PINK1	1.6653	3.42373e-55	13.5065	46.6347
LOC202781	1.65954	3.61346e-45	4.08736	14.0248
GCA	1.65252	7.23555e-58	5.70937	19.5731
C11orf30	1.64644	1.11048e-62	3.9352	13.4946
TMEM80	1.64393	3.30966e-35	3.04444	10.3722
GPR108	1.6428	7.15695e-53	13.7025	46.5976
CASP4	1.64197	4.38563e-74	29.0394	98.7931
EPB41L4A-AS1	1.63044	4.81553e-60	17.4747	58.8411
CNPY4	1.62857	7.63346e-62	9.81783	33.0012
CTSL1	1.6206	7.64746e-53	5.13845	17.282
F11R	1.62022	1.29616e-91	16.0353	53.7778
LIPA	1.61915	1.72176e-50	24.073	80.7631
PIK3R3	1.61851	1.25519e-67	3.18138	10.6591
LINC00273	1.61378	4.38207e-05	18.1795	60.6687
TERC	1.61252	9.0304e-34	103.746	346.008
ZNF684	1.61178	9.26863e-40	3.53339	11.7788
LOC730101	1.60344	1.90554e-20	3.2867	10.9717
PLD3	1.60338	3.37192e-36	6.96223	23.0067
POLD4	1.60252	6.73153e-37	9.32844	30.8714
DDX60L	1.59992	1.72805e-58	4.48137	14.8636
PSMC3IP	1.59959	2.51123e-50	5.65238	18.8569
HSCB	1.59527	1.43481e-38	5.53933	18.1204
ALG14	1.59445	6.12403e-37	5.32743	17.7446
DDIT4	1.59214	4.31759e-73	25.0694	82.5042
PIGV	1.59118	5.05502e-47	3.74119	12.2329
S100A9	1.59045	9.33915e-23	3.50407	11.4004
ZNF407	1.5865	6.1336e-35	3.87221	12.7152
NCF4	1.58474	8.707e-61	38.3224	125.317
MIR663A	1.58264	0.00101723	239.968	783.711
C21orf58	1.58164	3.25765e-34	4.77158	15.5268
SDR39U1	1.5715	2.38782e-29	3.13535	10.2955
CXorf21	1.55948	9.49048e-54	7.00246	22.6333
CYTH2	1.55942	7.87388e-67	63.814	205.283
TIPARP	1.55725	8.79157e-67	12.7073	40.8419
SEC24D	1.55476	7.1469e-60	10.3012	33.0436
CARD6	1.53876	3.77363e-50	3.3728	10.722
TSPAN31	1.53819	2.49392e-36	6.02154	19.2025
SENP7	1.51353	9.50896e-51	3.63659	11.3423
ZFAND2A	1.51191	6.35965e-54	20.3219	63.2611
CCBL1	1.51152	2.35631e-40	3.58365	11.0828
EMR2	1.51132	5.66209e-32	4.96245	15.4801
SNHG9	1.51019	2.48199e-12	7.84461	24.8151
MFSD11	1.51013	8.5634e-58	3.87599	12.053
FCGR2A	1.50934	3.52258e-37	5.09879	15.7653
ROPN1L	1.50261	8.75007e-41	10.2957	31.7794
DEPDC5	1.50218	4.97256e-54	3.84973	11.8609
LSMD1	1.50091	1.34673e-57	30.4526	93.8785
TINF2	1.498	2.23879e-48	17.5958	54.0898
DDIT3	1.49672	2.78189e-57	20.3006	62.372
C2orf74	1.4956	1.7263e-31	9.26202	28.5269
F2RL3	1.49517	5.35907e-33	3.37423	10.3536
PIP4K2C	1.49425	2.33473e-52	5.43142	16.7657
SLFN12	1.49324	1.40499e-40	5.31814	16.403
NARFL	1.4893	4.62536e-38	7.7531	23.613
PNPLA8	1.48641	1.8384e-58	8.9026	27.2048
MED10	1.48575	1.85365e-20	20.9743	64.362
OGG1	1.48345	2.28255e-47	6.89143	20.9753
OSBPL11	1.48046	1.40506e-18	3.60507	11.0243
PHF1	1.47901	5.45812e-21	7.11797	21.613
GATAD1	1.47833	7.62148e-74	12.4984	38.0221
NEU1	1.47542	8.30541e-43	4.15064	12.5793
C1orf63	1.47434	8.89671e-61	23.9394	72.6797
LOC100128822	1.47361	3.75928e-18	3.81932	11.5188
ZNF143	1.47286	3.81949e-59	11.1721	33.7697
STX5	1.46929	2.14213e-61	17.4422	52.8355
ANKRD30BL	1.4651	5.53859e-13	85.7046	258.226
NFXL1	1.46487	1.44097e-09	5.15562	15.5887
ZRANB3	1.45931	9.09791e-57	6.44419	19.3812
ZFAT	1.459	1.39217e-44	3.51983	10.5551
DNAJB5	1.45658	1.02801e-31	3.56303	10.5786
TMEM116	1.45656	7.65273e-48	9.3618	28.0735
FDXR	1.44626	5.78861e-25	5.03794	14.8542
TAF12	1.44552	1.80592e-52	18.0042	53.4336
GUSBP11	1.445	1.29124e-51	3.91562	11.623
SIRT6	1.44401	9.23694e-33	8.76711	25.9775
TRNAU1AP	1.44261	2.2977e-41	6.98095	20.5842
SLC39A7	1.44028	9.82176e-38	8.9285	26.4713
UPF3B	1.43972	3.08043e-16	11.7265	34.6917
SERPINB1	1.4393	1.72738e-41	22.6658	67.2815
PHF11	1.4378	1.05616e-38	4.64897	13.8082
TDRD3	1.4377	3.56086e-53	5.26852	15.6347
SPHK2	1.43746	4.26397e-24	33.7032	99.6184
METTL4	1.43406	3.98745e-37	3.58116	10.6083
LYZ	1.42681	8.07374e-47	66.0919	193.972
LMBR1L	1.42637	3.38115e-56	10.8246	31.6968
SLC41A3	1.42555	5.98043e-30	11.6453	34.0605
HIST1H3A	1.42443	1.12683e-31	124.65	365.423
SLC25A20	1.42312	3.97157e-45	8.31453	24.3843
UBA7	1.41535	1.98409e-45	4.49885	13.1551
DALRD3	1.41464	2.09005e-38	5.36594	15.5232
MAGED1	1.41426	2.23291e-56	8.13734	23.7002
LMF2	1.41154	3.05478e-18	14.4031	41.9344
CLN3	1.41036	1.43978e-53	22.8802	66.3174
CCDC14	1.41033	1.08982e-61	15.2446	44.247
IFFO1	1.40726	2.83691e-37	7.48459	21.633
STX4	1.40711	8.84805e-14	14.5449	42.2657
AGXT2L2	1.40507	1.13531e-37	4.07042	11.7675
MOSPD3	1.40163	9.80623e-17	6.26941	18.1445
IFI27L1	1.3998	4.63099e-20	5.7195	16.5958
UBE2C	1.39959	5.95817e-35	6.42293	18.3831
TYROBP	1.39915	3.38232e-08	12.9261	36.9725
ANXA5	1.39895	2.86007e-52	32.897	94.5463
ALKBH7	1.39701	3.96755e-17	12.9628	37.1701
NPC2	1.39588	6.39425e-46	13.2831	38.2376
SP1	1.39525	7.01283e-31	24.0268	69.0092
NIT1	1.39172	6.77157e-47	4.76211	13.6144
TMEM120A	1.39132	2.93442e-49	13.6257	38.9335
GTDC1	1.38598	3.25543e-49	6.53027	18.5815
PRR24	1.38414	7.20385e-20	9.93919	28.5155
CCDC23	1.3827	3.3258e-29	17.609	49.8237
OFD1	1.3764	1.03645e-57	9.48541	26.8695
AP2A1	1.37546	3.24882e-49	36.318	102.949
LIG4	1.37333	6.97905e-44	5.96129	16.8205
HAUS4	1.37165	7.19911e-47	22.7284	64.0783
ABCA1	1.36859	1.11383e-50	12.4289	35.0342
RAB33B	1.36679	3.97446e-35	4.21753	11.8568
TMEM87A	1.36564	1.22803e-51	28.1002	79.0245
SERPINB8	1.36541	8.23008e-40	4.3661	12.2236
PEX16	1.36004	6.18306e-44	13.7465	38.4673
TST	1.35744	1.59175e-30	26.3872	73.6075
C19orf40	1.35384	6.12681e-23	4.81782	13.3818
USE1	1.35264	4.57674e-45	15.1809	42.4398
UFC1	1.35102	1.53083e-55	88.9986	247.742
SFR1	1.34926	4.46851e-19	10.1846	28.4057
GINS4	1.34888	5.12763e-59	9.68184	26.9165
FBXL13	1.34767	2.81465e-29	3.61753	10.0601
GIMAP2	1.34722	4.58943e-39	10.2191	28.2436
AP1G2	1.34284	1.68659e-43	11.6962	32.3497
DGKQ	1.34076	5.3512e-33	8.16264	22.5805
FAM118A	1.33912	1.57659e-25	14.1389	39.1388
CC2D1B	1.33621	1.01539e-52	6.96688	19.1759
DDX59	1.33617	2.37843e-49	8.85708	24.3848
SDSL	1.33374	2.03103e-20	3.661	10.246
C20orf111	1.32866	7.38419e-37	15.4146	42.3151
CNTROB	1.32786	1.32614e-41	8.04902	22.0521
CYB561D2	1.3274	2.3682e-37	15.5891	42.6546
ZBTB3	1.32738	1.48006e-41	5.82463	15.9485
LENG8	1.32361	4.17523e-33	7.71733	21.0869
RAD50	-1.32101	1.8679e-46	15.3322	6.69407
SURF2	-1.32428	2.35177e-23	16.9242	7.3201
MMP9	-1.32651	5.35324e-42	112.805	49.1295
IGF2BP3	-1.32982	1.08581e-35	25.483	11.0582
SQLE	-1.33049	3.47035e-49	47.4981	20.6156
CPSF4	-1.33057	2.01737e-49	51.9855	22.5518
CENPM	-1.33159	1.32366e-38	41.9869	18.1686
AIF1	-1.3345	3.22432e-58	20.3504	8.81104
UGCG	-1.33673	6.33464e-33	11.7622	5.05772
AAAS	-1.33823	9.08428e-40	43.8913	18.9217
AHNAK	-1.33912	5.60764e-07	39.7179	17.1357
EFTUD2	-1.34106	3.84206e-66	89.6989	38.644
HADHA	-1.34248	1.5856e-69	144.174	62.056
SUMO3	-1.34401	3.91479e-54	84.1302	36.1536
JAG1	-1.34473	3.59423e-52	34.1096	14.6654
HIST1H4L	-1.34558	2.28624e-11	889.798	382.073
GAL	-1.34634	1.05318e-40	155.772	66.9131
IPO8	-1.34719	4.43084e-21	16.9966	7.29061
NUP93	-1.34759	4.93249e-60	65.3042	28.0009
ALDH18A1	-1.34954	8.83141e-64	118.56	50.7714
HPDL	-1.34989	1.3113e-21	33.8846	14.5102
CYC1	-1.35104	6.53737e-28	139.055	59.4961
KRAS	-1.35144	1.01071e-16	40.775	17.4442
VPS4A	-1.35223	3.11513e-59	69.5791	29.7594
MARCKSL1	-1.35765	1.3147e-43	65.9671	28.1356
KIF11	-1.35816	3.92343e-64	61.2212	26.0611
PWWP2B	-1.35816	1.55144e-10	16.4697	7.01123
CDK5RAP1	-1.35838	1.50436e-45	30.0042	12.7626
GPD1L	-1.36113	1.86824e-33	15.6783	6.65162
DPCD	-1.3625	1.96725e-30	37.9272	15.9993
LDLR	-1.36252	2.67449e-60	33.2818	14.1384
PREP	-1.36285	2.2883e-12	20.8396	8.83467
TEX2	-1.36336	6.09043e-34	16.5505	7.03983
ARAP1	-1.36864	1.10892e-53	25.7812	10.902
TOMM5	-1.36915	4.37837e-48	117.699	49.6395
NUTF2	-1.37046	2.36331e-35	160.733	67.8865
SEMA4C	-1.37104	7.42473e-41	13.0914	5.53269
RPL41	-1.37251	5.05077e-23	30.7669	12.9304
FAM78A	-1.37829	3.35385e-51	55.081	23.1486
HOMER1	-1.37834	1.23311e-38	12.3839	5.18974
RHOT1	-1.37967	1.19278e-53	35.6133	14.9375
PLXND1	-1.38095	2.65155e-23	33.9837	14.2512
PPP1R14B	-1.38145	1.24276e-33	84.9236	35.6148
IKBKE	-1.38192	2.52397e-36	32.3308	13.5394
LTA4H	-1.38267	6.86209e-64	74.7235	31.2628
C6orf115	-1.38337	1.40935e-38	183.436	76.6701
PRMT5	-1.3837	2.61624e-64	76.4498	31.9789
ZNF496	-1.38393	7.26603e-30	11.0999	4.64844
TBC1D2B	-1.38626	5.44188e-56	29.1771	12.1955
CRLS1	-1.39123	2.40057e-39	27.0612	11.2436
FGFBP3	-1.39137	1.12434e-30	14.457	6.04409
TNFAIP3	-1.39186	3.88357e-29	20.146	8.38841
WARS	-1.39438	2.46677e-60	44.1813	18.366
NDUFS4	-1.39658	8.10375e-37	59.164	24.4153
MRPL11	-1.39684	9.31181e-45	75.8962	31.426
PDIA5	-1.39893	1.45362e-36	14.1327	5.82218
NOP16	-1.39904	1.06238e-53	112.306	46.4869
SCAMP1	-1.40186	1.83417e-46	17.4635	7.20237
SRPRB	-1.40254	8.49931e-44	49.7141	20.5208
PTPMT1	-1.40305	6.00864e-46	29.3112	12.0992
LRP3	-1.40465	3.48075e-12	41.2004	16.9891
FAIM	-1.40953	2.42648e-37	21.0976	8.66812
ITGB3BP	-1.41111	4.39803e-31	25.9869	10.6125
SLC35F2	-1.41418	1.72635e-67	63.0533	25.8217
SLC2A3	-1.41627	7.80177e-60	23.1666	9.46692
DUSP12	-1.41769	1.90123e-36	39.4381	16.0646
REEP5	-1.42222	2.64464e-18	28.0589	11.4258
TNFRSF10B	-1.423	1.84932e-39	12.2613	4.98025
BCKDK	-1.42301	1.46333e-23	17.5719	7.1771
ARL2	-1.42401	9.51087e-40	54.3039	22.0437
SLC7A1	-1.42535	1.59809e-26	26.6092	10.8157
ZC3HAV1L	-1.42795	1.28151e-31	18.6097	7.54315
INSIG1	-1.42867	1.47681e-65	191.244	77.527
C19orf48	-1.42992	5.34482e-35	155.925	63.1555
SEPT9	-1.43125	5.02597e-50	37.8189	15.3123
C17orf79	-1.43297	1.98246e-52	98.9821	39.9551
TGFB1	-1.4331	7.98954e-22	20.3301	8.24324
B7H6	-1.43452	9.4807e-46	10.8074	4.36322
RGS10	-1.43567	7.89998e-39	46.51	18.7052
PTMA	-1.43872	4.54867e-39	1007.05	405.513
MRFAP1L1	-1.44	1.92611e-63	83.5154	33.5877
BCL2	-1.44274	6.97346e-55	20.194	8.11508
STAR	-1.44361	3.54726e-55	29.89	12.0004
ALG5	-1.44389	6.00742e-48	36.92	14.7538
MPHOSPH6	-1.4444	8.26488e-26	48.2855	19.3733
CD38	-1.44489	1.06672e-39	14.1693	5.68357
KDELR2	-1.44533	5.17528e-69	45.292	18.1536
UBA5	-1.4494	2.80311e-20	14.0704	5.62084
PIGY	-1.45075	1.86226e-54	78.0301	31.1018
ECRP	-1.45096	1.2758e-24	16.0945	6.39505
RWDD1	-1.45098	1.13175e-54	34.4117	13.7168
ICT1	-1.45253	2.56764e-30	29.3443	11.8156
NQO1	-1.45259	2.38027e-58	31.7543	12.6553
SPNS2	-1.45719	1.68903e-16	19.1603	7.62916
PRSS21	-1.45889	1.54569e-39	25.272	10.0856
LYL1	-1.46243	4.03283e-28	65.5035	25.9556
PPIF	-1.4639	1.57198e-72	143.674	56.8629
KIAA0664	-1.46655	2.05796e-60	40.5128	16.0146
ABCB7	-1.46701	3.25263e-38	22.8158	9.024
TRPV2	-1.46852	5.16865e-48	18.7946	7.38863
GSPT1	-1.471	4.30477e-57	43.5768	17.1707
DIMT1	-1.47166	4.3716e-60	60.6423	23.8488
PRNP	-1.47293	1.46117e-35	30.3636	11.9378
IL8	-1.47448	1.39062e-38	28.5867	11.1843
ITGB2	-1.4827	1.55454e-56	79.3718	31.0131
HTT	-1.48324	3.80184e-31	12.9913	5.07213
TP53I11	-1.48739	8.38864e-15	29.8885	11.659
TMEM173	-1.48802	2.34511e-25	29.6951	11.595
FARS2	-1.49071	1.13026e-44	14.0687	5.43415
ALDOC	-1.49075	2.72035e-41	35.397	13.7428
PM20D2	-1.4919	6.94018e-69	40.405	15.6767
UBTF	-1.49241	3.18992e-57	45.1798	17.5442
NOTCH1	-1.49249	7.09305e-33	11.8029	4.58621
FAM129B	-1.49893	2.21294e-52	39.2289	15.1658
TRUB1	-1.4995	5.45982e-45	20.7077	7.97444
PYCARD	-1.50015	4.80307e-31	77.894	30.0714
API5	-1.50051	1.0874e-61	33.2931	12.8535
DYRK2	-1.50196	8.12054e-62	13.3372	5.12885
IGFBP7	-1.50302	6.28633e-41	37.427	14.4027
PRCC	-1.5032	3.56421e-39	19.5548	7.56583
MGAT5	-1.50377	1.24345e-62	16.6958	6.42976
H2AFY	-1.5081	5.9945e-77	149.901	57.5143
IFITM2	-1.50867	6.50653e-10	110.654	42.4933
COQ5	-1.51147	1.5136e-47	49.0701	18.7484
C11orf46	-1.51288	2.68854e-33	11.632	4.44041
TUBA4A	-1.51533	7.23103e-45	90.5878	34.6178
CD3D	-1.5197	4.11651e-59	56.6256	21.5212
TRIB1	-1.52121	6.76308e-51	12.1561	4.63783
DPY30	-1.52188	2.81654e-25	48.2969	18.3766
COG2	-1.52363	1.38794e-54	24.3351	9.23629
DDX31	-1.52615	3.49265e-55	13.9389	5.25957
BID	-1.52905	5.6396e-52	50.2675	18.9978
PCID2	-1.53024	3.00313e-67	52.4599	19.8097
GPATCH4	-1.53063	2.49222e-36	25.9113	9.7802
LETM1	-1.53253	1.81151e-62	45.5791	17.1994
DDX5	-1.53452	1.6632e-22	169.673	63.9289
KCTD3	-1.53525	5.00837e-35	11.9327	4.48892
CHD4	-1.53531	7.26114e-49	108.936	41.0312
ZAK	-1.53725	1.0302e-73	13.2405	4.97612
LARS2	-1.53776	9.38738e-76	23.1044	8.68256
TCEB2	-1.54073	3.80667e-47	171.466	64.3289
AGAP3	-1.54081	1.05246e-47	29.9493	11.2468
RINT1	-1.54101	1.33124e-06	22.3127	8.36911
DYNLL2	-1.54292	2.25933e-09	24.3602	9.13691
SLC39A14	-1.54747	1.13089e-73	32.2545	12.0322
SLC7A2	-1.54775	9.38201e-75	17.0347	6.35174
PHF15	-1.55062	5.6477e-51	18.6571	6.96043
GMFB	-1.55102	1.70297e-30	22.0979	8.21027
PRPF19	-1.55457	1.44887e-30	76.6454	28.4473
PLK1	-1.55671	5.63533e-15	51.0486	18.9611
PGM1	-1.55696	1.18542e-76	29.8974	11.0836
DEF8	-1.56012	1.65401e-51	10.2151	3.77167
MYO1B	-1.56088	1.80967e-76	23.0026	8.51477
KCTD15	-1.56146	1.6769e-51	10.1713	3.76243
CTSH	-1.56183	2.65609e-52	123.809	45.775
EPDR1	-1.56452	3.45676e-53	24.3185	9.00022
FOXK1	-1.56804	1.44261e-44	26.5744	9.79244
KATNB1	-1.57142	2.03322e-43	32.5213	11.9508
VPS72	-1.57403	2.37903e-43	38.0641	13.9609
RRP9	-1.57426	2.05093e-51	74.41	27.2438
PTRHD1	-1.57504	2.20918e-37	55.3475	20.1908
CAPN2	-1.58159	6.7067e-63	20.8454	7.5896
PKP4	-1.58302	1.95896e-74	43.9388	16.0162
CRBN	-1.58455	1.9994e-46	16.851	6.12202
CETN2	-1.5859	1.07813e-54	37.5388	13.6557
COMMD2	-1.58789	9.87096e-48	11.255	4.06583
DHX30	-1.59053	2.12864e-40	54.1985	19.6531
RAC3	-1.59413	2.04003e-31	38.1711	13.8223
CD300A	-1.59532	6.83279e-44	11.842	4.29008
ASCC3	-1.59879	9.83498e-72	17.1706	6.18063
TERT	-1.59932	2.36027e-57	11.2781	4.05322
MRPL23	-1.59962	1.17535e-26	145.356	52.3439
GEMIN6	-1.60042	4.43998e-52	43.4623	15.6717
VPS41	-1.60071	2.43079e-71	19.3242	6.94418
PACSIN3	-1.60375	4.56337e-38	19.2461	6.94338
CD81	-1.60844	3.25715e-52	67.4853	24.2101
GSTP1	-1.61156	1.64668e-59	452.32	161.547
PON2	-1.61245	5.87402e-50	17.8336	6.33546
NME4	-1.61488	9.33968e-21	51.4322	18.3716
PTPN13	-1.6247	9.69675e-81	14.0212	4.96246
PSMD3	-1.62478	6.33645e-81	157.127	55.6136
FCER1G	-1.62581	2.01981e-19	13.6706	4.94105
TNFRSF12A	-1.63039	8.71606e-31	13.3088	4.72057
RIOK2	-1.63398	1.62485e-59	13.0708	4.588
ANKLE2	-1.63513	1.13946e-89	62.5238	21.9649
MRPL42	-1.64228	7.25913e-63	53.0392	18.5325
UBE2O	-1.64356	2.21335e-65	15.6703	5.48885
RHOU	-1.64374	1.0182e-53	17.1763	5.99628
MYB	-1.64468	6.92908e-69	116.027	40.512
GPT2	-1.64813	1.10354e-93	57.3715	19.971
CECR5	-1.65142	1.7495e-50	61.4149	21.3284
SPRED2	-1.65655	5.10982e-44	10.8051	3.75099
SEC11C	-1.6607	2.74249e-53	39.4064	13.6364
GEMIN7	-1.66496	2.84845e-48	12.408	4.28174
ERMP1	-1.66521	8.48174e-38	13.8835	4.77744
BBC3	-1.66691	8.88862e-27	13.7969	4.72964
WDR11	-1.66796	6.40791e-84	18.4323	6.32804
NACC1	-1.67483	7.1727e-23	24.3933	8.35611
ACBD6	-1.68027	3.40751e-58	46.847	15.9466
NELF	-1.6803	7.40053e-49	31.058	10.6026
FAM129A	-1.682	1.41747e-55	11.8642	4.03836
KIAA0528	-1.68447	4.89588e-14	26.7222	9.07145
KIAA1430	-1.68453	1.1523e-73	30.4654	10.3354
NDUFA1	-1.68503	3.2822e-63	211.846	71.879
SNX17	-1.68569	4.45566e-73	75.9282	25.7424
SLC7A5	-1.68885	1.00037e-55	158.161	53.5656
GPKOW	-1.69004	5.60868e-55	11.5812	3.9056
HIST1H4E	-1.69234	7.42703e-32	1247.78	421.304
TMEM214	-1.69245	4.54106e-21	12.4097	4.1959
PLD6	-1.69256	9.30319e-18	26.2331	8.85535
GINS3	-1.69404	6.66205e-65	18.4412	6.20546
C11orf2	-1.69714	7.81945e-37	78.8906	26.5585
IL4R	-1.70106	8.27856e-71	11.0094	3.70073
PPP1R16A	-1.70214	6.72589e-18	16.6609	5.59527
ZNF22	-1.70662	6.98476e-86	92.9424	31.0511
CNIH4	-1.70839	7.40871e-61	45.2435	15.1043
DUS1L	-1.71586	1.27763e-39	71.4021	23.7442
CDCA7	-1.72179	5.50254e-105	106.04	35.0932
RABAC1	-1.72225	1.14138e-25	11.0925	3.77014
FAM96A	-1.72378	2.10618e-63	92.4242	30.5115
CSDA	-1.72464	2.68265e-33	73.0755	24.1223
KIAA1147	-1.72854	4.03809e-86	12.8141	4.22097
HMG20A	-1.72912	1.08086e-64	23.2344	7.66135
JMJD8	-1.73027	2.41656e-46	26.944	8.89424
SNHG12	-1.7304	1.16571e-40	28.0783	9.22029
PARVB	-1.73084	5.19363e-55	24.6586	8.13995
HSD17B4	-1.73274	5.48293e-79	33.5615	11.0026
POC1B	-1.73294	6.19383e-71	12.0091	3.94954
ETNK1	-1.73788	2.34774e-93	55.9456	18.3031
DNAJC12	-1.73928	4.77651e-53	32.0868	10.4547
CIZ1	-1.73975	1.09383e-15	18.0992	5.92777
C5orf62	-1.74009	2.80761e-57	15.4021	5.04038
ZDHHC18	-1.74118	1.21038e-38	11.4682	3.76014
PHB	-1.74124	8.0693e-55	115.444	37.7066
METAP2	-1.74133	4.05815e-95	101.694	33.1874
UNCX	-1.74599	2.36717e-14	51.4899	16.7794
PTGFRN	-1.75192	1.59529e-81	10.2747	3.33555
C19orf63	-1.75737	7.57852e-37	11.6583	3.76892
C19orf70	-1.75762	3.41875e-27	24.3528	7.89652
NKAP	-1.76754	7.68493e-56	20.9518	6.71162
MT1F	-1.77907	9.79027e-27	12.655	3.96361
SLC35A3	-1.78129	5.61049e-55	10.8538	3.42237
CPNE2	-1.78146	3.67299e-42	53.0861	16.8714
MRFAP1	-1.78337	3.89421e-17	236.569	75.0041
AGFG1	-1.78884	7.36028e-78	14.0659	4.43582
C19orf60	-1.79554	6.52837e-17	18.434	5.81093
PYCR1	-1.79812	2.29525e-39	38.6442	12.1395
QPRT	-1.79833	1.49567e-86	48.241	15.1642
PPP3CB	-1.79948	1.3583e-37	14.7608	4.62638
GALNT11	-1.80542	4.99651e-61	17.7319	5.52299
HDC	-1.80713	2.65492e-92	41.9759	13.085
TMED1	-1.81118	9.98739e-66	26.5051	8.20153
CCL5	-1.81384	7.27249e-102	218.75	67.9258
SLC35B1	-1.81417	1.75589e-65	62.2597	19.2447
NDUFA9	-1.82054	2.62319e-77	59.2046	18.2659
EFHD2	-1.82099	1.90575e-25	61.3707	18.9818
PLAU	-1.82306	4.0502e-75	16.1838	4.97891
LRP5	-1.82916	5.87507e-66	20.8636	6.42593
QDPR	-1.83017	5.98744e-64	23.0178	7.03996
LDLRAP1	-1.83139	1.58677e-69	17.2439	5.2781
RAB31	-1.83322	1.26979e-64	11.0849	3.39173
CTNNB1	-1.84053	2.98806e-104	75.3206	22.9407
TTL	-1.84224	3.09968e-108	11.5439	3.51362
MYC	-1.8478	1.36891e-68	268.083	81.3217
FEM1B	-1.85097	1.39164e-64	29.3396	8.85809
RSRC1	-1.85477	1.89587e-58	27.9882	8.39615
TP53	-1.85548	7.7705e-53	36.2917	10.9756
JUP	-1.85651	3.71733e-58	25.9466	7.84925
MKRN2	-1.85668	9.74568e-71	25.5677	7.72638
ZNF498	-1.86209	3.73394e-94	22.471	6.75074
TSTA3	-1.86281	1.42661e-54	34.1599	10.2261
PLIN2	-1.86281	1.59012e-66	24.8087	7.45672
DDX1	-1.87181	5.82464e-91	92.3441	27.5031
FAM176B	-1.87684	1.823e-22	19.4343	5.77567
FAM175B	-1.87812	1.12579e-77	24.427	7.24348
DYRK4	-1.87986	2.05425e-53	10.9443	3.24778
CHAC2	-1.88004	1.7505e-65	20.1063	5.94616
GPR84	-1.88143	5.21372e-54	24.2709	7.25505
MTFP1	-1.88591	1.00153e-82	54.6634	16.1337
COTL1	-1.88868	3.76241e-77	48.3266	14.2728
RRP7A	-1.89931	4.4892e-58	24.2895	7.11209
MAN2C1	-1.89932	1.92779e-62	27.0576	7.90179
NFAM1	-1.89958	1.08982e-61	12.4802	3.66511
TMEM48	-1.90155	1.7327e-117	46.4482	13.5569
DPH5	-1.90167	1.10324e-55	14.5864	4.24841
BLMH	-1.90321	4.05627e-68	66.8055	19.4966
PQLC1	-1.91109	7.03661e-44	25.1505	7.29772
CHAT	-1.91446	3.05068e-52	24.241	7.02569
ALDH1B1	-1.91531	1.84721e-90	17.8577	5.1639
HDDC2	-1.91705	1.85152e-75	46.8065	13.472
DEFB1	-1.91843	7.44961e-51	30.6665	8.89902
CCDC6	-1.921	2.14928e-59	14.1357	4.07752
FAM69B	-1.92214	6.84744e-68	11.7974	3.40277
THOC6	-1.93054	5.02417e-83	54.2439	15.5287
LAPTM4B	-1.93919	2.65563e-86	20.2193	5.76097
TESC	-1.9481	7.11347e-95	316.297	89.4861
NDUFAB1	-1.95038	2.62996e-86	187.087	52.7047
MXI1	-1.95174	4.9947e-88	15.3877	4.32544
LMO2	-1.95268	2.77228e-77	27.9663	7.88382
ZNF395	-1.95687	5.96743e-73	17.9254	5.04883
SGSM3	-1.961	2.67411e-70	14.7121	4.11944
FTSJ1	-1.97162	2.36494e-70	29.6585	8.2555
LSM6	-1.97428	7.53662e-49	31.7925	8.75644
DUSP7	-1.97784	3.84636e-31	16.3985	4.56175
RANGAP1	-1.98364	1.09355e-111	123.385	34.063
POLR3F	-1.99116	4.27378e-50	12.6989	3.46558
CCDC72	-2.00107	1.73222e-07	23.7179	6.46456
FSCN1	-2.00557	2.8941e-48	280.892	76.3725
TNFRSF1B	-2.00863	5.20378e-47	11.786	3.20823
SRI	-2.01094	9.93024e-75	23.0458	6.25918
TRAP1	-2.01954	7.28289e-90	101.469	27.357
SLC38A5	-2.02691	1.85872e-79	65.8102	17.6304
SLC29A1	-2.03164	2.91685e-58	43.2891	11.578
MFSD2A	-2.03213	4.69514e-64	13.7335	3.67351
SEP15	-2.03308	7.47092e-75	79.8312	21.2939
PTPRN2	-2.03353	3.22209e-41	18.6109	4.95984
JUN	-2.04989	6.84138e-57	14.7749	3.91834
BIRC5	-2.05817	4.43687e-102	60.0264	15.7379
NUCKS1	-2.06197	2.69514e-64	101.284	26.4694
MRPL9	-2.06662	1.08189e-81	75.1154	19.5829
EXOSC4	-2.06936	2.6311e-49	34.1916	8.85925
C14orf169	-2.09368	8.02781e-67	21.9103	5.61636
LOC100506233	-2.09519	4.07154e-35	11.608	2.91286
NIN	-2.09622	1.90528e-53	29.3865	7.50109
TUBA8	-2.09761	4.84618e-69	12.1613	3.08265
LOC100505761	-2.09914	4.97377e-61	10.7198	2.74691
KDM1A	-2.10009	5.47215e-140	97.8888	24.9085
FADS2	-2.10223	3.18343e-95	166.158	42.2597
ACSF3	-2.10462	2.90488e-85	12.4732	3.15128
GEMIN5	-2.10499	1.90591e-107	35.9457	9.11188
THOP1	-2.11009	5.62994e-76	51.8418	13.1113
HDDC3	-2.11476	1.00577e-48	12.4597	3.18645
LINC00116	-2.11886	1.2539e-38	16.6114	4.14816
PUS7	-2.12269	3.04745e-104	41.7626	10.4449
NCS1	-2.12606	1.54518e-93	17.7288	4.44644
LPIN1	-2.12797	1.52758e-119	12.7245	3.18148
LONP2	-2.1282	9.65922e-121	22.4996	5.60159
MDH1	-2.12868	3.83698e-125	107.76	26.8739
DNAJC10	-2.13315	1.35961e-126	39.0713	9.70641
RDH11	-2.13355	5.97095e-105	36.0838	8.96029
SLC2A4RG	-2.13745	3.19367e-59	31.6717	7.88878
FASTK	-2.15313	6.36247e-64	32.768	8.0623
DNMT3B	-2.15759	2.091e-130	39.7353	9.73147
VKORC1	-2.16263	4.74917e-110	59.1428	14.4113
NCLN	-2.16543	4.15465e-85	45.6254	11.1184
SLC30A1	-2.16933	1.15177e-90	17.4175	4.24975
PRF1	-2.17077	4.05625e-73	10.4123	2.54714
CLSTN1	-2.1718	3.45119e-45	15.4729	3.76476
DYSF	-2.18469	3.08903e-65	18.2473	4.38854
COMMD1	-2.18518	1.85855e-71	60.8839	14.5184
PRMT7	-2.18872	1.53092e-114	33.7379	8.05632
MRPL19	-2.19098	1.50926e-139	18.2638	4.35929
SNHG11	-2.19283	5.19794e-44	11.0786	2.6313
RP9	-2.19379	9.01255e-47	14.3905	3.43449
STX8	-2.1954	6.39213e-62	17.5341	4.11903
DUSP2	-2.1954	8.00671e-66	39.162	9.33178
NME1	-2.19962	2.63311e-144	191.113	45.3726
C6orf228	-2.20564	8.54833e-95	13.3312	3.14577
NBAS	-2.20737	7.99374e-139	15.8885	3.74921
PXMP2	-2.20973	2.12642e-51	41.8721	9.86679
DGAT2	-2.2098	4.08657e-83	15.6395	3.69721
SNAPC2	-2.21627	5.83679e-54	14.1894	3.34865
GORASP1	-2.22012	1.57609e-89	10.8092	2.53731
BCAT1	-2.22041	2.63311e-144	74.4933	17.4422
MEN1	-2.22053	4.93639e-77	16.4063	3.86397
MAP3K4	-2.22072	1.92857e-94	18.42	4.29577
ITPRIP	-2.22439	8.79882e-14	12.4774	2.91091
OAF	-2.23689	2.54875e-34	82.9656	19.2404
KIAA0090	-2.23734	1.34486e-119	38.5251	8.91478
TCHP	-2.24089	2.69937e-69	22.1837	5.12762
POLD2	-2.24977	1.02384e-111	238.899	54.8421
SLCO4A1	-2.25055	2.28403e-94	44.9948	10.3413
MCAM	-2.25182	3.45937e-96	12.1515	2.78786
GADD45GIP1	-2.25247	2.78227e-47	162.672	37.3118
ATP5J2	-2.25524	5.11955e-105	314.001	71.8307
LZTR1	-2.25691	1.13473e-68	11.0571	2.52646
INO80C	-2.26522	3.90313e-56	11.9226	2.66794
SLC27A2	-2.27403	5.62374e-134	41.3768	9.34856
FYN	-2.27553	2.0144e-90	14.2021	3.21708
SYTL1	-2.28333	2.71181e-79	41.4183	9.30056
NINJ1	-2.2854	1.35521e-49	13.4394	3.01355
GGH	-2.28708	1.03345e-92	38.3211	8.53273
ACSS2	-2.28744	7.47914e-104	25.898	5.7992
C6orf108	-2.2876	5.53425e-59	41.9975	9.32632
CDK5	-2.28983	7.80944e-58	19.4254	4.35915
PEX3	-2.2912	2.23877e-87	13.0648	2.90218
DCTN1	-2.29382	7.4747e-112	49.1647	10.9495
TNKS1BP1	-2.29498	3.72322e-40	13.7775	3.06217
REXO2	-2.29722	1.89745e-83	51.6137	11.4036
MRTO4	-2.30123	5.03362e-156	70.8442	15.6947
TFAP4	-2.30548	2.53379e-120	22.4373	4.95327
MRPS23	-2.3062	2.08803e-130	61.072	13.4505
HOXD13	-2.30654	3.49292e-82	31.0217	6.8684
CHCHD1	-2.31228	6.5199e-112	65.9807	14.4576
TXNRD2	-2.3185	2.29778e-81	18.5799	4.05639
FAM207A	-2.32101	1.21899e-59	16.7943	3.69846
ARFRP1	-2.32553	3.21429e-95	22.288	4.86119
HS6ST1	-2.34048	6.37505e-146	29.2719	6.31094
TAZ	-2.34066	4.80709e-70	15.1736	3.29541
AMFR	-2.34339	2.08339e-142	33.6084	7.2211
MKKS	-2.35003	6.60876e-28	22.0486	4.71114
GRAMD1B	-2.35045	1.88955e-107	12.5614	2.67629
FKBP4	-2.35048	2.24379e-138	85.9729	18.4042
KIAA1274	-2.35683	2.41168e-116	28.2328	6.02322
SLC19A1	-2.35965	1.57266e-72	29.3132	6.26311
CCDC56	-2.3656	2.05565e-106	56.0079	11.878
WDR54	-2.37024	3.45827e-79	22.8672	4.8316
RBM38	-2.37505	8.04881e-60	73.5755	15.4968
MRAS	-2.37581	1.05869e-144	12.1895	2.56402
S1PR3	-2.37598	6.81421e-70	10.1813	2.15225
KCNK5	-2.37826	5.92852e-120	12.6278	2.65059
CLIP2	-2.37866	3.69498e-61	33.9568	7.13687
ACTR10	-2.37956	2.72848e-87	12.9527	2.68965
KCTD20	-2.38673	2.31146e-173	32.0192	6.68754
GOLM1	-2.38727	3.21752e-35	30.5346	6.36885
ANKRD40	-2.38783	4.13939e-143	17.6021	3.66438
TMEM41A	-2.39168	1.0542e-77	10.3821	2.15988
VPS54	-2.39868	3.81721e-101	16.9881	3.49268
BRI3BP	-2.40559	1.13643e-90	41.8435	8.69356
B4GALT2	-2.41068	1.6146e-71	17.152	3.54281
ASF1A	-2.41615	9.26256e-79	33.0503	6.72981
THOC7	-2.42402	1.22584e-89	49.4963	10.0338
EIF2B3	-2.42405	6.04466e-131	23.301	4.72677
OGFRL1	-2.4241	1.49196e-63	15.8728	3.23388
TBPL1	-2.4247	1.54233e-81	12.548	2.5236
LSM10	-2.42721	2.48885e-08	12.0023	2.42864
CCND2	-2.42733	3.72093e-174	142.675	28.9486
NDUFC2	-2.43346	2.56294e-97	29.0485	5.82761
HMGCS1	-2.43881	6.47517e-102	151.312	30.4529
MRPS26	-2.45508	2.30733e-83	119.103	23.7317
GABPB1	-2.4553	5.24933e-139	27.8579	5.52478
IFRD2	-2.45798	2.2669e-135	74.9567	14.8927
PLXNB2	-2.48075	3.92784e-85	11.8612	2.3271
MPI	-2.48787	6.83687e-100	21.3654	4.13108
AUP1	-2.50284	2.22442e-166	174.863	33.6917
MLC1	-2.50392	4.96051e-208	155.061	29.8379
MARVELD1	-2.50405	2.18053e-92	11.2417	2.1607
AQP3	-2.50882	1.59603e-50	11.0232	2.13459
TMEM109	-2.51614	1.95187e-74	61.0508	11.6731
C16orf74	-2.5265	3.49077e-79	22.1252	4.1824
CALM1	-2.529	2.50319e-218	108.795	20.5685
POFUT1	-2.53627	5.85851e-165	34.3136	6.45834
RNASEH2C	-2.55799	1.41715e-123	29.5758	5.47784
SHFM1	-2.56437	1.16363e-71	202.408	37.2495
MAP4K4	-2.57323	5.29241e-41	18.6205	3.4154
C11orf83	-2.57733	1.01932e-95	27.0628	4.94931
TRAF3	-2.58583	5.70974e-143	10.3151	1.87267
RPS6KA4	-2.58831	3.55373e-64	17.7071	3.2306
MFSD3	-2.59241	3.55184e-38	14.119	2.57621
NSMCE4A	-2.59364	2.57925e-114	44.2858	7.97894
SOX18	-2.59785	3.03079e-65	14.1626	2.57728
SLC4A2	-2.60372	2.85847e-99	19.528	3.51526
FERMT1	-2.61202	6.41559e-131	12.6486	2.2567
JTB	-2.61435	2.01281e-112	121.263	21.626
NEK6	-2.63077	6.31761e-109	13.0808	2.29809
PES1	-2.63677	3.41377e-180	78.2837	13.7604
MRPL40	-2.63826	3.09019e-86	45.6579	7.97367
ARL1	-2.64682	2.82495e-154	29.3852	5.12563
GOT2	-2.65457	3.06852e-163	89.2897	15.4743
SUCLG1	-2.66354	6.33215e-157	55.2422	9.50084
SEMA7A	-2.66576	2.65119e-58	15.6656	2.70489
PRKAR1B	-2.6691	3.58447e-76	13.94	2.4037
STX18	-2.69366	1.40386e-124	14.0519	2.36085
C11orf49	-2.70379	6.11929e-56	10.6836	1.78782
STK25	-2.75918	6.3121e-160	53.0543	8.54502
CCDC34	-2.7621	4.89406e-102	10.1409	1.62811
MEST	-2.763	2.09808e-127	33.1067	5.3172
PTGES2	-2.77495	4.32109e-144	42.6628	6.81742
MRPL39	-2.7832	1.66331e-137	31.0595	4.91842
ERCC1	-2.78637	1.66224e-92	11.0098	1.72693
SAAL1	-2.79943	8.3073e-132	31.8492	4.9664
TUBE1	-2.80346	5.56089e-100	12.2802	1.89551
KCNH2	-2.8262	5.71609e-97	15.7026	2.42219
STK39	-2.83434	7.9718e-138	10.9343	1.66774
C16orf13	-2.83877	7.51208e-72	57.2371	8.76425
DBN1	-2.84881	1.10022e-156	30.6969	4.67389
LY6E	-2.85177	4.71612e-99	23.4773	3.56878
URGCP	-2.85845	1.41211e-129	12.1268	1.82903
SSBP4	-2.86809	2.84518e-54	12.7363	1.91556
BCS1L	-2.88668	1.20381e-178	47.2155	6.97664
TMEM177	-2.89554	3.52151e-97	13.6907	2.01091
AARS2	-2.91183	2.33319e-171	15.7365	2.27699
VTI1B	-2.91366	1.5343e-102	29.5112	4.31151
TMUB1	-2.92404	6.48241e-68	23.862	3.45192
SLC35B4	-2.93145	4.77814e-204	13.1026	1.87207
CCND1	-2.94814	3.48602e-161	15.5002	2.20141
SNAPIN	-2.94862	3.99389e-104	28.3692	3.94988
CXXC5	-2.95958	1.97703e-64	28.5543	3.99683
SLC29A2	-2.97369	1.30096e-103	16.6217	2.33366
RNF187	-2.98443	3.34599e-88	32.6252	4.52142
MGAT4B	-2.99931	4.05066e-153	37.6611	5.15791
SLC35A1	-3.00315	4.49672e-113	24.3831	3.31161
MACROD1	-3.0079	2.26439e-94	23.0432	3.10227
C11orf95	-3.01949	1.161e-190	18.2704	2.46642
UCKL1	-3.03864	2.27686e-160	21.8332	2.88946
DYNLL1	-3.03913	3.10721e-142	236.315	31.3839
ANKRD46	-3.04913	5.80247e-74	10.9907	1.42852
CPOX	-3.05417	3.13036e-156	21.3746	2.80743
SLC25A39	-3.05709	3.36179e-145	89.5532	11.7445
PIGU	-3.06928	1.4506e-126	24.7658	3.23177
C3orf26	-3.07306	1.36027e-175	67.4792	8.68864
PRMT6	-3.08454	1.38783e-134	15.4273	1.98573
HMGA2	-3.13877	1.40802e-161	12.2633	1.51376
RTN4R	-3.15788	1.0882e-97	25.4488	3.12816
RAB3GAP1	-3.16308	7.63297e-209	18.1362	2.20961
NUP205	-3.17898	1.49963e-285	84.6436	10.1916
ERAL1	-3.19452	5.71181e-76	35.6727	4.23429
CBX6	-3.2373	4.17582e-137	19.8111	2.31241
BCAT2	-3.27704	3.46219e-122	15.9977	1.82386
ZGPAT	-3.28685	1.58062e-172	16.9399	1.88835
MFAP4	-3.29311	7.03996e-184	37.5348	4.21439
C7orf44	-3.31337	8.3233e-185	80.8857	8.78627
SSRP1	-3.34505	8.24074e-270	207.25	22.2624
ASB13	-3.35338	2.53494e-148	11.1805	1.19886
GRASP	-3.36206	1.63383e-140	17.2441	1.81764
COMMD7	-3.38386	1.15193e-43	20.8856	2.1699
B4GALT7	-3.41303	1.17043e-93	11.8723	1.22088
HDAC8	-3.45348	2.22295e-137	10.9253	1.06566
MNAT1	-3.4723	1.46261e-163	28.5828	2.85263
TUBA1A	-3.47387	1.12779e-217	34.3858	3.35632
PBK	-3.48043	9.20368e-181	20.1494	1.97422
C9orf123	-3.48906	1.36945e-238	52.3487	5.06896
CHMP6	-3.4908	3.50062e-125	18.148	1.72127
CYP51A1	-3.50434	0	58.2208	5.58954
ATPAF1	-3.51885	7.43518e-163	22.4534	2.14816
TACO1	-3.562	1.2866e-154	17.7632	1.61264
HTRA3	-3.64262	1.06711e-125	26.1619	2.30227
EI24	-3.65129	1.82015e-289	50.3005	4.36451
CSK	-3.67868	3.28641e-224	38.5084	3.30905
ADAMTS15	-3.6936	7.83819e-187	13.5533	1.14684
TEX261	-3.7213	8.5427e-149	28.1054	2.3226
NLE1	-3.73764	1.36945e-238	32.9757	2.69455
MRPL54	-3.77615	4.89125e-129	52.7532	4.15006
MATK	-3.80896	2.16672e-113	33.0716	2.56548
NAT8L	-3.83933	1.72452e-71	11.1827	0.853839
MT2A	-3.88348	1.62326e-99	100.287	7.56461
CCL3	-3.89955	7.42571e-106	18.043	1.31029
MRPS2	-3.91403	4.22666e-73	57.7915	4.23191
TSEN15	-3.92632	6.64605e-217	18.2983	1.30881
ETV4	-4.12957	1.20577e-280	33.2736	2.07199
VASP	-4.18789	4.49487e-278	47.5134	2.81414
GTPBP3	-4.35099	1.4329e-86	10.3113	0.557686
CDKN2AIPNL	-5.28448	7.62801e-225	25.4431	0.711379
TTC26	-5.31597	1.16425e-214	11.4111	0.309823
R3HCC1	-5.51972	6.41321e-162	24.4901	0.613518
BOLA3	-5.54308	8.20076e-237	53.008	1.23583
METTL10	-5.64589	3.75867e-249	14.268	0.313579
TTC5	-5.92487	6.40918e-221	12.0508	0.226144
COQ3	-5.95565	6.13622e-162	11.6959	0.198609
MT1X	-6.60501	1.78215e-185	40.6192	0.383001
MT1G	-8.28453	2.97787e-87	12.7531	0.031158
