# Supplementary material for: Small molecule-induced epigenomic reprogramming of APL blasts leading to antiviral-like response and c-MYC downregulation
Source: Cancer Gene Ther. 2022 Dec 19;30(5):671–82. doi: 10.1038/s41417-022-00576-w (PMC10191840; doi:10.1038/s41417-022-00576-w)
Supplement: Supplementary file 12 — Supplemental Table 3 [file 41417_2022_576_MOESM12_ESM.xlsx]

## Sheet: Supplementary_H3K4me3
H3K4me3
Gene Name	log2(FC)	FDR	Chromosome	Start	End	Conc_Ctrl	Conc_Treat
ASGR2	1.6764	9.2e-41	chr17	7016158	7018779	5.74994	7.42633
DISP2	1.46187	4.26e-36	chr15	40649843	40651378	6.10742	7.56929
CTSG	1.43371	8.53e-28	chr14	25044152	25045761	5.77264	7.20634
C9orf25	1.41733	4.72e-100	chr9	34457087	34458612	7.78676	9.2041
PTPN3	1.38206	1.77e-73	chr9	112178439	112183697	7.96312	9.34518
CHPF	1.38081	7.03e-92	chr2	220406419	220409509	7.6145	8.99532
ABCA7	1.34799	1.73e-24	chr19	1039858	1041169	5.83161	7.1796
AP3B2	1.30957	6.32e-37	chr15	83377357	83379066	6.58852	7.89809
ZNF451	1.29313	9.58e-24	chr6	56954143	56957044	5.87003	7.16316
SCAMP5	1.27982	5.02e-24	chr15	75287324	75288745	5.94654	7.22636
IPP	1.2735	4.15e-31	chr1	46215365	46217440	6.40553	7.67902
TINF2	1.23408	1.22e-59	chr14	24710711	24712757	7.51811	8.75219
NCF4	1.22875	1.92e-48	chr22	37257023	37259255	7.12611	8.35486
OAS3	1.22485	2.82e-37	chr12	113375844	113377146	6.92903	8.15387
LTC4S	1.21918	7.6e-62	chr5	179220909	179223743	7.74874	8.96792
HIST1H2AE	1.20823	2.79e-69	chr6	26215689	26218799	7.82865	9.03688
RFESD	1.20424	1.09e-35	chr5	94982540	94985356	6.78926	7.9935
LTK	1.19697	8.4e-44	chr15	41804512	41807000	7.08767	8.28464
ZFAT	1.18269	2.67e-49	chr8	135724022	135725915	7.26053	8.44323
PAFAH1B3	1.13019	5.24e-31	chr19	42805248	42806843	6.81638	7.94657
PRTN3	1.09951	2.89e-51	chr19	840907	843968	7.61896	8.71847
ABCA2	1.09689	8.65e-101	chr9	139921286	139929727	9.48558	10.5825
TYROBP	1.08991	2.69e-17	chr19	36398157	36400446	5.97961	7.06953
IFIT3	1.08011	2.63e-26	chr10	91086816	91088477	6.71118	7.79129
ATP8B3	1.06984	2.03e-38	chr19	1811305	1813687	7.27839	8.34823
SH2D6	1.06605	6.79e-25	chr2	85664331	85666263	6.70824	7.77429
ARHGAP4	1.06393	1.4e-27	chrX	153192656	153193777	6.83797	7.90191
PARP10	1.06259	1.2e-16	chr8	145059728	145060910	6.01694	7.07953
ARSA	1.05878	2e-49	chr22	51065664	51067544	7.64564	8.70442
TMEM143	1.04644	8.56e-100	chr19	48866013	48867447	9.82824	10.8747
SCAND2	1.04351	4.84e-60	chr15	85173883	85177462	8.05463	9.09814
JOSD2	1.04188	2.47e-40	chr19	51013685	51015494	7.53611	8.57799
CORO1B	1.03676	8.89e-17	chr11	67210507	67211930	6.08789	7.12465
TMEM180	1.02882	1.83e-17	chr10	104220602	104222014	6.20095	7.22977
FCHO1	1.01604	6.13e-25	chr19	17861349	17862977	6.78415	7.8002
C3orf62	1.00683	4.28e-23	chr3	49313217	49315309	6.71966	7.72648
TREX1	1.00559	6.11e-42	chr3	48507187	48508924	7.64402	8.64961
FAM125A	0.997506	4.22e-58	chr19	17529878	17531859	8.20353	9.20104
DDX11L2	0.994107	1.13e-16	chr2	114360647	114361942	6.27934	7.27345
ARRDC4	0.99374	3.4e-51	chr15	98503785	98505402	8.46411	9.45785
MIR4489	0.993684	4.15e-28	chr11	65419234	65421001	7.09426	8.08794
HIST1H2AD	0.98779	2.79e-107	chr6	26195751	26200144	9.76483	10.7526
CYB561D2	0.986859	1.37e-69	chr3	50387419	50389524	8.36074	9.3476
PHC1	0.982599	1.05e-26	chr12	9066611	9068440	7.08346	8.06606
COMTD1	0.981469	1.03e-63	chr10	76994130	76995797	8.45514	9.43661
SPNS3	0.979276	7.79e-28	chr17	4336429	4340308	7.11764	8.09692
TP53INP1	0.97144	5.97e-19	chr8	95960217	95962348	6.50915	7.48059
C12orf57	0.96436	5.11e-45	chr12	7053021	7054720	7.91052	8.87488
HIST1H2BM	0.950717	5.24e-24	chr6	27782845	27784323	6.99547	7.94619
HOXC6	0.941783	6.6e-21	chr12	54420611	54423044	6.80708	7.74886
HLCS	0.93873	2.01e-19	chr21	38361719	38363180	6.70719	7.64592
SNX20	0.932115	3.97e-43	chr16	50714026	50715582	8.13417	9.06629
LOC100652791	0.931877	1.49e-57	chr8	6691485	6694306	8.38384	9.31572
SNORA45	0.931641	2.41e-17	chr11	8709969	8711425	6.5518	7.48344
HIST2H2BC	0.93074	3.27e-21	chr1	149820721	149822251	6.83989	7.77063
ID2	0.928906	8.47e-42	chr2	8821584	8826015	7.84298	8.77188
PAQR4	0.925586	7.58e-63	chr16	3018689	3021075	8.87088	9.79647
RLTPR	0.925139	7.66e-22	chr16	67678525	67679905	6.94324	7.86838
ACTR3C	0.924488	7.35e-26	chr7	150019667	150021747	7.16504	8.08953
MBD6	0.922452	2.11e-33	chr12	57917004	57918171	7.90692	8.82937
FKBP5	0.921711	1.9e-27	chr6	35694944	35696392	7.2513	8.17301
SAMD9L	0.920046	2.48e-15	chr7	92776218	92778173	6.44051	7.36055
FAM195B	0.916555	1.23e-37	chr17	79789378	79791920	8.58305	9.49961
TSC22D1	0.910565	3.25e-19	chr13	45009195	45011730	7.22043	8.13099
ARHGAP25	0.909937	1.19e-39	chr2	69001265	69003353	7.86867	8.7786
SPATA24	0.909733	9.58e-18	chr5	138738736	138740434	6.65697	7.56671
KIAA0513	0.909558	2.81e-27	chr16	85060892	85063735	7.30527	8.21482
PRDX2	0.909105	1.25e-53	chr19	12911514	12913115	8.29254	9.20164
LINC00426	0.905238	1.9e-14	chr13	30945452	30947749	6.39032	7.29556
RABEP2	0.903582	5.97e-27	chr16	28935885	28937632	8.17097	9.07455
ROGDI	0.902158	2.66e-59	chr16	4850548	4853156	8.54757	9.44973
TNFSF9	0.898639	2.22e-13	chr19	6530679	6532477	6.23395	7.13259
OSBPL11	0.897693	5.19e-45	chr3	125313004	125315494	8.17236	9.07006
TTC25	0.895371	1.06e-18	chr17	40085024	40086838	6.78332	7.67869
DNAJB5	0.891821	2.21e-30	chr9	34988883	34990625	7.70134	8.59316
KLHL22	0.891398	5.78e-30	chr22	20848795	20851144	7.95147	8.84287
PLEKHH3	0.890425	2.25e-60	chr17	40827293	40830865	8.84876	9.73919
HIST2H2AA4	0.888368	2.36e-13	chr1	149814705	149815834	6.68709	7.57546
P2RY6	0.886191	1.26e-22	chr11	72983276	72985093	7.12674	8.01294
ZC2HC1C	0.884932	5.39e-15	chr14	75535193	75536544	6.45478	7.33972
MR1	0.884721	4.78e-17	chr1	181002381	181003989	6.66574	7.55046
SOCS1	0.884551	4.13e-62	chr16	11348412	11350877	8.81258	9.69713
CFD	0.881975	1.14e-14	chr19	859406	861092	6.56324	7.44522
HERC5	0.881216	3.45e-38	chr4	89377644	89379622	7.98343	8.86465
MYPOP	0.877105	3.87e-102	chr19	46404282	46406847	9.34715	10.2243
HCG11	0.872249	1.23e-29	chr6	26520485	26523086	7.87378	8.74603
YIF1A	0.871704	4.43e-63	chr11	66055515	66057666	8.92857	9.80028
SRXN1	0.87121	1.2e-34	chr20	632610	634839	8.60123	9.47244
HIST1H2BH	0.866729	7.64e-46	chr6	26249909	26254227	8.78729	9.65402
RCCD1	0.866134	3.85e-32	chr15	91498010	91499727	8.00003	8.86616
KAZALD1	0.8657	5.69e-131	chr10	102819315	102822929	9.90369	10.7694
WRB	0.863715	2.72e-25	chr21	40757695	40760648	7.37167	8.23539
QRFP	0.862626	4.96e-15	chr9	133767828	133769582	6.61441	7.47703
IGFBP4	0.857664	9.35e-32	chr17	38598966	38601978	8.96306	9.82073
ARHGAP9	0.855987	4.5e-13	chr12	57870674	57873342	6.39447	7.25045
N6AMT1	0.855077	7.03e-21	chr21	30256161	30258070	7.10337	7.95845
TARP	0.854357	1.77e-28	chr7	38313031	38316240	8.66585	9.52021
MIR22HG	0.850213	7.81e-23	chr17	1618802	1621178	7.2761	8.12632
TMEM120A	0.849561	3.04e-30	chr7	75622667	75624382	8.07862	8.92818
SERPINB1	0.845868	2.46e-24	chr6	2840649	2842793	7.44789	8.29376
PIK3R2	0.845589	7.93e-47	chr19	18262830	18265263	8.52135	9.36693
VRK2	0.845016	4.4e-34	chr2	58272783	58274970	8.42722	9.27223
LIMA1	0.844631	1.19e-18	chr12	50614000	50616747	6.97677	7.8214
RSG1	0.843679	1.97e-24	chr1	16562548	16564146	7.3887	8.23238
TEX22	0.84218	1.24e-27	chr14	105864414	105865972	7.67489	8.51707
EVL	0.834535	5.34e-24	chr14	100531719	100535254	7.39135	8.22588
CCDC23	0.831637	1.03e-23	chr1	43281684	43283703	7.49111	8.32275
SHOX2	0.824987	5.4e-15	chr3	157823012	157824473	6.73975	7.56474
SLC9B1	0.818498	1.64e-15	chr4	103939853	103941523	6.79588	7.61438
ATP6V0A1	0.816796	7.75e-27	chr17	40610484	40612492	7.65232	8.46911
SP140L	0.816471	1e-21	chr2	231191169	231192870	7.43637	8.25284
HIST1H4J	0.81565	6.74e-18	chr6	27791920	27793436	7.05381	7.86946
GAPT	0.815106	2.2e-15	chr5	57787241	57789099	6.81211	7.62722
HIST1H4H	0.814183	4.31e-25	chr6	26284239	26286783	8.72869	9.54288
PARP14	0.813568	3.99e-28	chr3	122398616	122400957	8.04567	8.85924
ALG12	0.813365	2.43e-39	chr22	50311122	50313226	8.41959	9.23295
SMPD1	0.812934	3.83e-16	chr11	6411137	6412569	6.89044	7.70337
MYO18B	0.811566	6.33e-12	chr22	26137788	26139476	6.3976	7.20916
TMEM219	0.810145	2.89e-19	chr16	29972478	29974180	7.58312	8.39326
WSB2	0.807942	2.68e-26	chr12	118497950	118500193	7.68282	8.49076
HIST1H4K	0.807441	4.74e-14	chr6	27797571	27799286	6.72887	7.53632
SP1	0.80674	3.05e-31	chr12	53772700	53775659	8.4856	9.29234
MOSPD3	0.805359	8.47e-46	chr7	100209029	100211348	8.56105	9.36641
TMEM106C	0.805186	4.63e-26	chr12	48357241	48358373	7.71854	8.52373
WRB	0.801927	6.74e-23	chr21	40751916	40753361	7.4475	8.24942
GPS2	0.796695	1.25e-28	chr17	7217301	7219510	7.98798	8.78468
HIST1H2AC	0.796363	9.05e-119	chr6	26123524	26127124	9.83717	10.6335
LINC00263	0.795416	4.51e-40	chr10	102132686	102135085	8.36758	9.16299
AKR7A2	0.791468	2.53e-47	chr1	19637663	19639746	8.52836	9.31983
HGF	0.789236	4.67e-37	chr7	81397343	81400057	8.67437	9.46361
LMF2	0.786748	9.07e-67	chr22	50944971	50947879	9.06529	9.85204
NUBP1	0.784733	1.97e-13	chr16	10837204	10838709	6.90858	7.69331
MPZ	0.782703	2.84e-33	chr1	161274716	161277214	8.05907	8.84177
PTGER4	0.780484	4.01e-62	chr5	40678935	40682863	9.66847	10.449
CHFR	0.780085	2.41e-19	chr12	133463124	133464949	7.58883	8.36891
HIST1H2AH	0.778321	4.92e-40	chr6	27112603	27115783	8.44933	9.22765
NAGK	0.778302	4.24e-58	chr2	71294769	71296833	8.93484	9.71314
KLHDC8B	0.777663	5.91e-19	chr3	49208616	49210231	7.24846	8.02612
MS4A3	0.776981	1.41e-30	chr11	59824018	59826284	8.08895	8.86593
FCGRT	0.776731	5.18e-11	chr19	50015534	50017418	6.45286	7.22959
CYB5D1	0.773908	3.69e-55	chr17	7759515	7762469	8.82859	9.60249
FAM47E	0.773681	3.42e-25	chr4	77133925	77136022	7.7351	8.50878
TMEM107	0.772706	2.49e-21	chr17	8076725	8080482	7.48413	8.25683
HIST1H1E	0.770866	4.06e-77	chr6	26156552	26160495	9.4912	10.2621
SLC2A9	0.770599	6.92e-17	chr4	10020358	10023161	7.2139	7.9845
SLC25A35	0.770173	5.83e-14	chr17	8197903	8199848	6.82688	7.59705
GANC	0.770061	2.93e-60	chr15	42564378	42567475	9.34999	10.12
RNLS	0.769119	6.61e-22	chr10	90342258	90343777	7.5272	8.29632
HDAC3	0.76857	2.77e-46	chr5	141015412	141017931	8.92206	9.69063
CYBASC3	0.765607	1.01e-67	chr11	61128416	61131039	9.57926	10.3449
CASP4	0.765534	8.5e-19	chr11	104837956	104839573	7.30169	8.06723
B3GNTL1	0.763808	9.54e-12	chr17	81009145	81011974	6.62574	7.38955
OGG1	0.7636	1.17e-29	chr3	9791259	9793287	8.02332	8.78692
ZNF684	0.762169	2.04e-27	chr1	40996367	40998693	8.07246	8.83463
BCR	0.761628	4.08e-23	chr22	23522419	23525650	8.31286	9.07449
RBM4B	0.761222	7.33e-32	chr11	66444073	66446135	8.15964	8.92086
GIMAP6	0.759727	2.59e-10	chr7	150328539	150329928	6.52956	7.28928
HDAC6	0.757049	4.94e-35	chrX	48658725	48661592	8.29269	9.04974
LGALS1	0.752263	7.1e-36	chr22	38071232	38073151	8.7082	9.46046
CEP41	0.747837	4.38e-26	chr7	130079748	130081061	7.87103	8.61887
CDKN3	0.747464	2.96e-29	chr14	54863602	54864814	8.04039	8.78785
UBE2F	0.74716	7.34e-23	chr2	238875094	238877230	7.87376	8.62092
TP53INP2	0.746146	6.2e-33	chr20	33291088	33293006	8.23581	8.98196
ADCY9	0.746037	1.19e-17	chr16	4163028	4167361	7.39348	8.13952
IFIT2	0.745948	2.22e-11	chr10	91061219	91062710	6.63391	7.37986
SEPW1	0.745477	1.09e-120	chr19	48280940	48282886	10.0844	10.8299
FAM102B	0.74535	3.09e-15	chr1	109101925	109104011	7.1709	7.91625
ATP7A	0.741115	6.54e-12	chrX	77165768	77167761	6.70326	7.44437
RNPS1	0.740078	2.12e-48	chr16	2316860	2319695	8.82622	9.5663
ARMC7	0.738314	4.59e-18	chr17	73105180	73107025	7.55323	8.29154
PNPLA4	0.737991	5.36e-19	chrX	7894462	7896497	7.43616	8.17415
SPR	0.737815	1.37e-21	chr2	73113858	73115822	7.66075	8.39856
MIR9-2	0.737737	2.51e-18	chr5	87961528	87963923	7.36957	8.10731
CNN2	0.736776	2.77e-30	chr19	1026309	1028488	8.1609	8.89768
GIMAP2	0.73597	9.81e-13	chr7	150382257	150383693	6.82028	7.55625
RNU6ATAC	0.735704	6.51e-16	chr9	137029692	137031061	7.26244	7.99815
ACCS	0.735556	4.68e-24	chr11	44087202	44088997	7.83034	8.5659
FGGY	0.735143	2.1e-14	chr1	59761466	59763876	7.20508	7.94023
USE1	0.733871	2.89e-17	chr19	17325210	17327053	7.35856	8.09243
NFKB2	0.73366	1.59e-30	chr10	104153465	104156149	8.23765	8.97131
IDUA	0.729312	1.81e-29	chr4	979863	981684	8.21201	8.94132
ZDHHC4	0.728449	8.11e-28	chr7	6616001	6618093	8.20496	8.93341
CARD6	0.728319	8.25e-13	chr5	40841137	40842845	6.95684	7.68516
INO80C	0.728031	1.25e-20	chr18	33076608	33078562	7.67161	8.39964
HIST1H2BI	0.727993	7.58e-21	chr6	26270438	26274728	8.38677	9.11476
TTC30B	0.727057	3.07e-36	chr2	178417010	178418963	8.48024	9.2073
CEP250	0.725244	4.02e-38	chr20	34041700	34044280	9.09611	9.82136
VPS37C	0.724883	4e-27	chr11	60927618	60930031	8.41558	9.14046
PPOX	0.72434	2.21e-27	chr1	161135578	161137353	8.04315	8.76749
LOC100507501	0.723964	3.33e-14	chr16	4302716	4303918	7.26657	7.99053
FAM165B	0.723708	5.1e-20	chr21	35747108	35748855	7.72235	8.44605
C1RL	0.723292	4.36e-11	chr12	7260365	7262368	6.65661	7.37991
FAM83G	0.723103	4.66e-15	chr17	18906835	18908772	7.16445	7.88756
FBXL19	0.722107	1.37e-44	chr16	30933062	30936205	8.99982	9.72193
AES	0.719926	8.85e-14	chr19	3060863	3063616	7.01481	7.73474
ARHGAP25	0.718842	8.03e-23	chr2	68961551	68965357	7.91878	8.63762
ZNF625	0.71533	1.53e-09	chr19	12266526	12267828	6.55282	7.26815
ZMYND8	0.715073	1.95e-54	chr20	45983135	45986318	9.06628	9.78135
LOC100130894	0.71499	1.09e-24	chr16	70781663	70785976	8.03932	8.75431
AP5B1	0.71498	4.14e-33	chr11	65546770	65548407	8.66771	9.38269
WDR45	0.714777	2.8e-11	chrX	48937142	48938607	6.71712	7.43189
IFIT1	0.714596	1.84e-12	chr10	91151555	91153316	6.98069	7.69528
TCFL5	0.712324	2.74e-17	chr20	61491135	61493624	7.46334	8.17567
F2RL3	0.711287	9.84e-13	chr19	16999582	17001305	6.93191	7.6432
ISG15	0.708844	1.01e-18	chr1	948139	949930	7.6118	8.32065
PLA2G6	0.708517	7.03e-14	chr22	38576592	38578444	7.11822	7.82674
ZNF274	0.707796	3.57e-26	chr19	58693844	58695794	8.2587	8.9665
DGKQ	0.706347	1.49e-15	chr4	966039	967155	7.29681	8.00315
KANSL3	0.700747	1.35e-30	chr2	97302520	97304672	8.41988	9.12062
DRAM1	0.70051	1.06e-37	chr12	102270545	102272533	8.74404	9.44455
H2AFJ	0.699501	7.35e-26	chr12	14927277	14929155	8.15139	8.85089
ANXA5	0.698791	4.65e-17	chr4	122616979	122618918	7.63966	8.33845
SLC36A1	0.698487	8.4e-17	chr5	150827102	150828654	7.76891	8.4674
CARHSP1	0.698425	1.43e-18	chr16	8960999	8962886	8.41288	9.11131
VIT	0.697874	4.7e-12	chr2	36923866	36926005	6.92695	7.62482
LOC100133957	0.69779	7.57e-18	chrX	47517278	47519305	7.52573	8.22352
PRKAG1	0.696561	2.93e-28	chr12	49411479	49413148	8.5015	9.19806
CYB5A	0.69636	1.24e-20	chr18	71958224	71960108	7.88969	8.58605
PRPF31	0.695754	1.49e-47	chr19	54617419	54620002	9.31207	10.0078
PMM1	0.69466	6.57e-21	chr22	41984718	41986575	7.98366	8.67832
LMBR1L	0.694307	1.5e-31	chr12	49503210	49504770	8.39404	9.08835
TTC30A	0.690904	2.37e-14	chr2	178482913	178484463	7.53503	8.22593
FUCA2	0.690182	1.77e-27	chr6	143831621	143833441	8.4576	9.14778
ALDOA	0.688213	1.18e-22	chr16	30064149	30065508	7.96787	8.65608
TNFSF13B	0.687615	3.28e-16	chr13	108921779	108923415	7.44476	8.13238
LOC100506100	0.685572	1.16e-19	chr9	131485625	131487596	8.11649	8.80207
DDX60L	0.684354	3.81e-25	chr4	169400567	169402516	8.07585	8.7602
CNTROB	0.683798	7.97e-31	chr17	7834499	7837059	8.65273	9.33653
MAGIX	0.681847	3.78e-11	chrX	49019833	49023685	7.39579	8.07764
DUS3L	0.6815	3.84e-19	chr19	5790065	5791572	8.12439	8.80589
LYSMD1	0.681123	2.77e-26	chr1	151137282	151139763	9.01549	9.69661
CMAHP	0.680971	4.34e-09	chr6	25137946	25139578	6.63233	7.3133
TOM1	0.679522	1.84e-26	chr22	35695461	35697279	8.18817	8.86769
IRF7	0.678424	1.15e-14	chr11	614722	616677	7.33028	8.00871
GPR19	0.677962	6.39e-14	chr12	12848521	12850457	7.32973	8.0077
ISPD	0.675842	3.7e-33	chr7	16459705	16461742	8.58026	9.2561
HLCS	0.674277	1.13e-22	chr21	38337793	38339673	7.99837	8.67264
RS1	0.674226	1.43e-09	chrX	18692406	18694114	6.67638	7.35061
TTLL1	0.673578	2.86e-16	chr22	43484408	43485723	7.49849	8.17206
LYSMD4	0.672465	3.07e-25	chr15	100272487	100274193	8.39105	9.06352
C20orf111	0.671902	1.27e-42	chr20	42837967	42840457	9.47261	10.1445
AMN1	0.670892	3.04e-20	chr12	31880872	31882948	7.92585	8.59674
SLC25A4	0.670371	1e-10	chr4	186063615	186065514	6.84656	7.51693
PIP4K2C	0.6697	3.57e-21	chr12	57984408	57985958	8.27241	8.94211
NARFL	0.669332	4.74e-17	chr16	789887	791518	7.67389	8.34322
CRTC1	0.667493	7.72e-11	chr19	18793461	18795543	7.30631	7.97381
C12orf5	0.666049	1.94e-16	chr12	4429661	4431373	7.65336	8.31941
TNFSF10	0.665931	1.06e-12	chr3	172239827	172242000	7.17349	7.83942
TM6SF1	0.665909	3.31e-12	chr15	83775775	83777471	7.07892	7.74482
C19orf66	0.665485	4.35e-37	chr19	10196235	10197819	9.14736	9.81284
CLECL1	0.665453	1.77e-08	chr12	9883344	9885710	6.47552	7.14098
SEPX1	0.665351	6.3e-40	chr16	1991538	1993337	9.23384	9.89919
RFX5	0.664239	1.51e-17	chr1	151318345	151320584	7.69885	8.36309
ZNF318	0.663401	8.26e-24	chr6	43335841	43337924	8.4276	9.091
AIP	0.662336	3.36e-20	chr11	67249633	67251676	7.99058	8.65291
UNKL	0.662221	8.21e-10	chr16	1463540	1464581	7.05185	7.71407
ZNF747	0.66129	1.72e-38	chr16	30545197	30547460	8.9405	9.60179
GLIPR1L2	0.660455	7.18e-11	chr12	75784062	75785908	6.98552	7.64598
PI4K2A	0.659851	8.69e-15	chr10	99400285	99401841	7.80312	8.46297
NFATC2	0.65802	2.22e-31	chr20	50157595	50159946	8.55902	9.21704
PXMP4	0.657539	4.64e-17	chr20	32307000	32308569	7.80994	8.46748
C11orf51	0.657247	3.43e-21	chr11	71822372	71824647	8.12463	8.78188
TRMT2B	0.656142	5.12e-13	chrX	100305750	100307839	7.4293	8.08544
HCLS1	0.655546	1.98e-15	chr3	121378582	121379969	7.50377	8.15931
SECISBP2	0.65534	5.44e-19	chr9	91932983	91935123	8.12858	8.78392
ACAT2	0.654426	8.49e-38	chr6	160181891	160184353	9.32313	9.97756
KPTN	0.65382	5.85e-44	chr19	47986567	47988409	9.52677	10.1806
DGKZ	0.653217	1.48e-22	chr11	46382880	46384600	8.10778	8.761
RAD9A	0.653172	1.68e-28	chr11	67158312	67160522	8.83254	9.48571
COX17	0.65295	7.54e-17	chr3	119394840	119396954	7.88355	8.5365
AP2A1	0.652427	8.42e-26	chr19	50270255	50271647	8.27766	8.93009
GMPPA	0.651814	6.67e-26	chr2	220362169	220364662	8.34265	8.99446
LENG1	0.651483	2.71e-17	chr19	54662294	54664747	7.78542	8.4369
HIST1H2AM	0.65017	1.3e-41	chr6	27858092	27863683	10.0209	10.6711
CLEC2B	0.648312	1.08e-11	chr12	10021365	10023144	7.17829	7.8266
ZNF219	0.647605	2.36e-22	chr14	21570978	21573505	8.1098	8.7574
HIST1H2AI	0.647443	1.1e-22	chr6	27774629	27778961	8.76403	9.41147
CDCA3	0.646933	2.57e-24	chr12	6959572	6962574	9.35777	10.0047
EDEM2	0.646602	5.82e-37	chr20	33734111	33736231	8.85821	9.50481
INTS3	0.641102	1.37e-15	chr1	153699813	153701317	7.75456	8.39566
CD82	0.640372	7.59e-31	chr11	44586523	44590135	8.69537	9.33574
TSPYL2	0.639601	1e-10	chrX	53111156	53112713	7.13472	7.77432
TMEM106A	0.639048	1.7e-18	chr17	41362956	41364767	8.01101	8.65006
C16orf59	0.638266	1.79e-13	chr16	2509415	2511317	7.55046	8.18872
BTN2A2	0.636812	2.48e-09	chr6	26383230	26384318	6.79099	7.4278
NCOA7	0.636703	3.48e-13	chr6	126239954	126241600	7.40771	8.04442
LIMK1	0.635772	3.73e-17	chr7	73497723	73499841	8.02692	8.66269
TIMELESS	0.635021	6.15e-26	chr12	56841814	56843766	8.43233	9.06735
GTDC1	0.634761	4.87e-28	chr2	145088357	145090660	8.50686	9.14162
BTN3A1	0.634698	4.33e-10	chr6	26401793	26403502	6.90525	7.53995
CRY1	0.634667	6.12e-45	chr12	107486044	107488120	9.15465	9.78932
UCK1	0.633996	1.4e-19	chr9	134405453	134407050	8.27986	8.91385
CCM2	0.633935	3.18e-47	chr7	45038110	45041456	9.26007	9.89401
RHBDD2	0.633189	3.28e-19	chr7	75508256	75509380	8.0035	8.63669
AKT2	0.632186	9.1e-13	chr19	40789407	40792156	8.04212	8.67431
SNAPC5	0.631002	3.04e-12	chr15	66789004	66790569	7.81761	8.44861
RAB4B	0.630834	1.26e-10	chr19	41283496	41285151	7.12346	7.7543
PLAC8	0.630537	2.61e-30	chr4	84030279	84035871	9.09896	9.72949
FAM110A	0.630436	2.33e-20	chr20	814249	815419	8.0497	8.68013
PPM1K	0.62963	5.52e-28	chr4	89203850	89206446	8.52111	9.15074
HDAC4	0.629576	7.46e-25	chr2	240321090	240324342	8.79263	9.4222
KIAA0930	0.627861	9.65e-24	chr22	45635364	45636629	8.45178	9.07965
TMEM141	0.62784	1.14e-15	chr9	139685678	139686897	7.74554	8.37338
FZD6	0.627628	2.96e-08	chr8	104310117	104312217	6.68908	7.31671
ZNF441	0.62672	1.98e-14	chr19	11877670	11879178	7.61613	8.24285
C19orf44	0.626472	4.71e-15	chr19	16606401	16607996	7.63537	8.26184
MIIP	0.626398	1.29e-15	chr1	12078846	12081045	8.58618	9.21258
CD274	0.626346	1.49e-10	chr9	5449566	5451007	7.43584	8.06219
CTSD	0.625289	2.09e-15	chr11	1784035	1785804	7.69233	8.31762
SLFN13	0.624459	3.12e-27	chr17	33774421	33776857	8.51558	9.14004
TAOK2	0.624377	2.53e-25	chr16	29985062	29986901	8.87917	9.50354
HIST1H1D	0.624172	6.25e-16	chr6	26233284	26235603	8.04672	8.67089
DYX1C1-CCPG1	0.624026	1.51e-08	chr15	55789858	55791174	6.70375	7.32777
FLYWCH1	0.623306	5.44e-15	chr16	2961496	2963178	7.62518	8.24848
TTPAL	0.623208	1.26e-15	chr20	43103958	43105571	8.32072	8.94393
TCF25	0.621418	3.91e-26	chr16	89939027	89941542	8.70523	9.32665
EZH1	0.621017	4.12e-11	chr17	40895767	40897193	7.42522	8.04624
CC2D1B	0.62045	6.41e-27	chr1	52830684	52832467	8.75404	9.37449
C2orf74	0.619362	1.08e-09	chr2	61371433	61373133	7.0765	7.69586
HOTAIRM1	0.6192	7.15e-39	chr7	27134709	27137230	9.32271	9.94191
SHKBP1	0.619017	4.18e-11	chr19	41081819	41083739	7.28942	7.90844
HIST1H2AG	0.617711	1.28e-27	chr6	27098597	27102111	8.79764	9.41535
PI4KA	0.616318	1.1e-21	chr22	21211990	21214296	8.88628	9.50259
STK11	0.615847	4.31e-25	chr19	1205223	1208218	8.48367	9.09951
HIST1H4B	0.615621	1.58e-09	chr6	26026722	26028061	7.0188	7.63442
GADD45G	0.615034	1.4e-06	chr9	92219947	92221835	6.40549	7.02052
MADD	0.61502	1.4e-16	chr11	47290815	47293105	8.42863	9.04365
ZNF528	0.614507	3.9e-11	chr19	52900214	52901972	7.21732	7.83183
TRAF1	0.614346	1.66e-08	chr9	123690670	123691955	6.82076	7.43511
RCBTB2	0.612288	2.32e-20	chr13	49105998	49107820	8.62355	9.23584
DCLRE1C	0.611578	9.99e-21	chr10	14994175	14997176	8.48687	9.09845
ANKRD18DP	0.611197	2.11e-06	chr3	197806737	197808201	6.47417	7.08536
SAYSD1	0.610472	5.57e-16	chr6	39081761	39083241	7.97254	8.58301
HSPA4L	0.608078	1.48e-22	chr4	128702944	128705487	8.3462	8.95428
POLI	0.607882	6.11e-16	chr18	51795399	51796989	7.9103	8.51818
ISOC2	0.607424	1.03e-11	chr19	55971972	55973150	7.37744	7.98486
ZNF682	0.606739	2.31e-11	chr19	20149254	20150461	7.31612	7.92285
CIC	0.605343	1.52e-07	chr19	42788315	42790057	6.59551	7.20085
C15orf41	0.605273	1.04e-09	chr15	36870793	36872571	7.29737	7.90264
IFFO1	0.604996	2.98e-20	chr12	6663506	6665283	8.87243	9.47743
LPP	0.604973	7.59e-13	chr3	187871009	187873036	7.55448	8.15945
TBC1D10B	0.601569	6.85e-35	chr16	30379397	30381574	9.0619	9.66347
TNFAIP8L1	0.600707	5.44e-09	chr19	4639518	4640620	6.9399	7.54061
LOC100134368	0.599588	4.64e-11	chr16	430644	432616	7.40743	8.00702
C14orf93	0.599403	1.78e-15	chr14	23475374	23479706	8.18783	8.78723
TMEM19	0.597919	3.14e-16	chr12	72079303	72081182	8.12902	8.72694
DNMT3A	0.595286	8.84e-20	chr2	25473623	25475866	8.8751	9.47038
GDAP1	0.595034	1.09e-09	chr8	75262212	75263589	7.07348	7.66852
CHKB	0.593002	1.08e-29	chr22	51019951	51022406	8.86156	9.45456
ATG2A	0.592952	6.88e-31	chr11	64683505	64685337	8.91598	9.50893
ARRDC3	0.59167	4.54e-22	chr5	90675476	90680190	9.28794	9.87961
ZNF442	0.591082	6.74e-07	chr19	12475467	12476861	6.56014	7.15122
ERBB2	0.591044	9.07e-12	chr17	37843646	37845528	7.71261	8.30366
GPR108	0.590883	3.46e-28	chr19	6736091	6741208	8.97569	9.56657
BCOR	0.590554	4.03e-18	chrX	40033899	40036974	8.1156	8.70615
LOC643770	0.589822	5.03e-29	chr12	98896264	98898716	8.76612	9.35594
THAP8	0.586881	5.02e-21	chr19	36544227	36546959	8.42464	9.01152
CCDC101	0.586313	3.81e-09	chr16	28564439	28566258	7.04404	7.63036
PKD2L2	0.586069	5.31e-13	chr5	137224179	137225905	7.76914	8.35521
ALG13	0.58512	5.08e-14	chrX	110924258	110925873	7.73828	8.3234
LOC100130581	0.584845	4.94e-83	chr17	41465323	41466806	10.327	10.9119
NNT	0.584823	5.18e-27	chr5	43602325	43604526	9.18506	9.76988
HIST1H1C	0.58411	2.23e-18	chr6	26054420	26057025	8.42019	9.0043
STARD5	0.583386	4.41e-10	chr15	81615964	81617589	7.32743	7.91082
MLL4	0.582561	1.55e-29	chr19	36206713	36210151	8.82512	9.40768
RBM43	0.582533	3.1e-24	chr2	152117187	152119130	8.65051	9.23305
GALT	0.582386	1.05e-35	chr9	34646444	34648027	9.39818	9.98057
PLXNA3	0.581892	4.78e-10	chrX	153685959	153687842	7.33017	7.91206
LOC257396	0.581685	2.79e-13	chr5	52404678	52406651	7.79904	8.38073
GNPDA2	0.581	2.94e-13	chr4	44727378	44729130	7.64576	8.22676
SOAT1	0.580437	3.75e-13	chr1	179262546	179264438	7.70311	8.28355
GRN	0.580305	5.75e-11	chr17	42422492	42423743	7.5408	8.12111
MEGF8	-0.580418	2.95e-13	chr19	42829529	42830771	8.33453	7.75412
CCL5	-0.580693	5.8e-09	chr17	34205991	34207951	7.63059	7.0499
LDLRAP1	-0.582652	1.51e-13	chr1	25870024	25871333	8.28668	7.70403
EML6	-0.582747	5.39e-17	chr2	54949870	54951963	8.65815	8.07541
WDR36	-0.582793	6.71e-24	chr5	110427921	110429740	9.24443	8.66164
CEP290	-0.583911	1.53e-32	chr12	88535123	88536935	9.58546	9.00155
PACS1	-0.584097	1.19e-07	chr11	65837096	65838737	7.57924	6.99514
CRBN	-0.584184	7.28e-17	chr3	3220336	3221747	8.69796	8.11378
RUNX3	-0.584339	1.96e-07	chr1	25289473	25292526	7.34077	6.75643
DUSP5P	-0.584842	3.51e-07	chr1	228782204	228784168	7.23629	6.65145
QDPR	-0.584894	2.46e-24	chr4	17512623	17514384	9.12632	8.54142
LOC388796	-0.584998	1.14e-52	chr20	37062271	37064106	10.706	10.121
FECH	-0.585622	1.3e-09	chr18	55253007	55254236	7.81379	7.22817
L3MBTL3	-0.585868	3.17e-10	chr6	130339733	130342301	7.77187	7.186
ATXN7L2	-0.587611	2.72e-13	chr1	110025984	110027756	8.43533	7.84772
FANK1	-0.587833	4.15e-10	chr10	127583802	127585721	8.42821	7.84038
SLC7A5P2	-0.589435	1.01e-06	chr16	21529387	21531855	7.06847	6.47903
LGALS3	-0.589446	2.72e-06	chr14	55595771	55597157	7.03644	6.44699
TERT	-0.590408	5.05e-12	chr5	1294156	1296258	8.19924	7.60883
NFE2	-0.590463	1.82e-33	chr12	54692986	54695169	9.74095	9.15048
JAG1	-0.591297	1.56e-60	chr20	10651807	10655925	10.4145	9.82316
ABCC5	-0.59169	2.76e-19	chr3	183734961	183736396	8.77109	8.1794
CPNE2	-0.593205	2.37e-18	chr16	57125960	57127880	8.70506	8.11186
ZNF777	-0.595144	2.09e-10	chr7	149156449	149158465	7.9779	7.38276
LOC652276	-0.595248	7.11e-15	chr16	2653070	2654327	8.4808	7.88555
DBP	-0.596079	1.15e-75	chr19	49138013	49141441	11.4804	10.8843
VPS72	-0.596777	2.14e-16	chr1	151161354	151162786	8.62544	8.02866
CALM1	-0.59836	2.73e-34	chr14	90862729	90865362	9.55535	8.95699
PRPSAP1	-0.598633	9.85e-16	chr17	74348931	74350546	8.5688	7.97017
GLI1	-0.599002	2.87e-08	chr12	57852594	57856233	7.4638	6.8648
PLK1	-0.59903	6.95e-29	chr16	23689638	23691639	9.40227	8.80324
MRPS23	-0.599525	1.28e-29	chr17	55926449	55928444	9.42937	8.82985
SLC35B1	-0.599976	2.24e-15	chr17	47784247	47785925	8.99198	8.39201
LHX4	-0.600408	1.29e-12	chr1	180198350	180200969	8.08188	7.48147
ST6GALNAC6	-0.600568	4.54e-08	chr9	130660950	130662483	7.3265	6.72593
NSMCE4A	-0.600983	4.57e-18	chr10	123733487	123735109	9.06372	8.46274
ZNF230	-0.601269	2.1e-09	chr19	44506481	44508192	7.74651	7.14524
ASNS	-0.601865	7.51e-10	chr7	97500862	97502222	7.8188	7.21694
IMPA1	-0.602206	3.09e-13	chr8	82597948	82599051	8.12271	7.52051
FRA10AC1	-0.602394	5.69e-15	chr10	95461135	95463143	8.4703	7.86791
FYN	-0.602744	4.31e-14	chr6	112193160	112195610	8.32683	7.72409
LAPTM5	-0.604112	6.32e-18	chr1	31228589	31231206	8.65323	8.04912
RINT1	-0.604846	1.7e-20	chr7	105171898	105173806	9.7238	9.11895
DPH5	-0.605366	3.47e-13	chr1	101490441	101492445	9.11562	8.51026
WDR60	-0.605761	5.41e-27	chr7	158648608	158650212	9.18457	8.57881
PREP	-0.605776	5.16e-29	chr6	105849516	105851624	9.49852	8.89275
STK32B	-0.605907	9.12e-07	chr4	5052304	5053724	7.00697	6.40106
LOC100302401	-0.606544	2.36e-22	chr1	178061909	178064299	9.20187	8.59533
PREX1	-0.608671	5.04e-31	chr20	47442738	47445514	9.39367	8.785
LIN7B	-0.608972	8.9e-07	chr19	49617237	49618483	7.00537	6.3964
LMO2	-0.608987	6.87e-17	chr11	33911854	33913839	8.94285	8.33386
DOK1	-0.609757	1.73e-26	chr2	74775480	74777277	9.14718	8.53743
ASF1A	-0.609774	6.61e-27	chr6	119214154	119216695	9.87245	9.26268
RAC2	-0.610571	3.95e-29	chr22	37637771	37640452	9.25787	8.64729
GPR150	-0.610864	3.79e-10	chr5	94955252	94957239	7.67706	7.0662
SPATA13	-0.613079	2.38e-14	chr13	24734838	24735934	8.24678	7.63371
BBC3	-0.61328	1.2e-53	chr19	47729559	47734452	10.1619	9.54859
CORIN	-0.614017	1.55e-07	chr4	47838514	47839909	7.21932	6.6053
SREBF1	-0.614139	1.06e-26	chr17	17739188	17740607	9.17923	8.56509
GMEB2	-0.614182	2.31e-29	chr20	62257295	62260126	10.0425	9.42833
GLI4	-0.614784	3.47e-18	chr8	144348956	144350599	8.59166	7.97687
CAPN2	-0.615083	4.17e-09	chr1	223899809	223901215	7.50168	6.8866
PDE4DIP	-0.61628	1.85e-11	chr1	145038479	145040482	7.95388	7.3376
LOC439949	-0.616415	5.32e-13	chr10	6621608	6623660	8.13127	7.51486
APBB1IP	-0.617004	1.71e-07	chr10	26726957	26728827	7.1706	6.55359
DZANK1	-0.617104	2.1e-23	chr20	18447274	18449133	9.39733	8.78022
COQ10A	-0.617706	4.9e-15	chr12	56660143	56662201	8.36401	7.7463
BAZ2A	-0.618254	1.47e-14	chr12	57028253	57030405	8.26646	7.6482
DYNC2H1	-0.618717	4.56e-07	chr11	102979608	102980946	7.07384	6.45512
ODC1	-0.618917	1.09e-30	chr2	10586731	10589610	9.87144	9.25252
TESC	-0.619206	2.03e-99	chr12	117535272	117537732	11.0112	10.392
CERS1	-0.62018	7.2e-12	chr19	19005645	19006789	8.06941	7.44923
LHX9	-0.620533	4.55e-08	chr1	197884891	197888060	7.25053	6.63
PLAUR	-0.621367	4.93e-15	chr19	44173059	44174426	8.39068	7.76931
CDHR2	-0.622262	1.84e-13	chr5	175969467	175971342	8.14694	7.52468
GNE	-0.622472	1.29e-10	chr9	36257492	36259099	7.79352	7.17104
ALKBH8	-0.622528	5.64e-15	chr11	107435596	107437403	8.38466	7.76213
FMNL3	-0.62271	1.95e-08	chr12	50100007	50101475	7.36924	6.74653
KLHL26	-0.622867	2.82e-12	chr19	18747227	18748740	8.04836	7.42549
GFER	-0.6231	3.74e-17	chr16	2033727	2035343	8.42842	7.80532
ZNF227	-0.623244	1.08e-10	chr19	44716376	44717688	7.78033	7.15708
DIDO1	-0.623664	1.21e-25	chr20	61556323	61558578	9.69533	9.07166
HEY1	-0.624716	1.34e-07	chr8	80677686	80681082	7.15918	6.53447
FKBP4	-0.625515	1.43e-16	chr12	2904010	2905908	8.79415	8.16863
MRPL39	-0.625583	7.57e-16	chr21	26978897	26980531	8.47223	7.84664
GFM1	-0.626331	3.59e-16	chr3	158362078	158363604	8.47952	7.85319
RPS4X	-0.626448	5.59e-25	chrX	71495706	71497252	9.1438	8.51736
NFIC	-0.626813	6.34e-12	chr19	3358904	3361294	7.89731	7.2705
MINA	-0.626867	2.69e-10	chr3	97690075	97691734	7.64913	7.02226
TMEM109	-0.628452	1.49e-23	chr11	60680914	60683157	9.0463	8.41784
MIR155HG	-0.629257	2.94e-11	chr21	26934393	26935828	7.75323	7.12398
LOC728743	-0.629762	1.76e-13	chr7	150101883	150103436	8.09106	7.4613
TMEM214	-0.630919	1.39e-29	chr2	27255208	27256873	9.429	8.79808
HEATR5A	-0.631162	1.17e-15	chr14	31888791	31890238	8.30815	7.67699
FAM176B	-0.633188	1.02e-16	chr1	36787241	36790146	8.36613	7.73294
RBM28	-0.635301	8.5e-41	chr7	127982334	127984036	9.76679	9.13149
NR1D1	-0.635513	6.31e-12	chr17	38255616	38257166	8.22555	7.59004
MFSD3	-0.636141	4.76e-24	chr8	145734160	145735908	8.95928	8.32313
COMMD2	-0.636458	1.15e-14	chr3	149469385	149470693	8.34316	7.7067
UPP1	-0.637165	1.34e-14	chr7	48127759	48129821	8.21233	7.57516
LIMK2	-0.637714	4.6e-15	chr22	31607882	31609433	8.20708	7.56937
FOS	-0.638308	5.03e-14	chr14	75743970	75746535	8.14687	7.50857
GPATCH4	-0.638885	1.74e-18	chr1	156570131	156572066	8.84502	8.20613
CPPED1	-0.640134	2.71e-15	chr16	12895998	12898419	8.51656	7.87643
CERCAM	-0.642008	2.66e-22	chr9	131182417	131184259	8.7907	8.14869
NELF	-0.643293	1.56e-14	chr9	140352579	140354264	8.15748	7.51418
GALNT4	-0.644473	3.27e-80	chr12	89917834	89920459	10.5965	9.95199
PLA2G15	-0.644755	5.95e-08	chr16	68278425	68281562	7.70699	7.06224
EXD3	-0.645497	1.29e-21	chr9	140316589	140318354	8.76966	8.12416
SMAD7	-0.645683	2.03e-29	chr18	46474917	46479478	9.15283	8.50715
ZNF580	-0.646626	8.7e-20	chr19	56152393	56156055	8.60004	7.95341
SLC38A5	-0.646726	2.11e-26	chrX	48325929	48327959	9.02766	8.38093
GGH	-0.648336	5.5e-18	chr8	63950605	63952295	8.45614	7.8078
RASL11A	-0.648925	2.4e-10	chr13	27844306	27845716	7.56531	6.91639
TMEM64	-0.649374	1.78e-15	chr8	91656493	91658812	8.35537	7.706
ARL6	-0.649519	1.06e-18	chr3	97482842	97484271	8.49403	7.84451
ZNF283	-0.651723	3.65e-08	chr19	44331133	44332259	7.12399	6.47226
ARHGAP30	-0.652136	4.51e-10	chr1	161038355	161039743	7.59963	6.9475
SLC9A1	-0.653478	2.47e-09	chr1	27480879	27482258	7.38756	6.73408
FAM212B	-0.654734	5.75e-09	chr1	112280928	112282557	7.29727	6.64254
CIZ1	-0.655006	1.05e-19	chr9	130952787	130954460	8.60498	7.94997
OAF	-0.65537	3.33e-39	chr11	120081076	120083801	9.88136	9.22599
SCARNA2	-0.655408	3.55e-40	chr1	109642636	109644365	9.69963	9.04422
MRPS25	-0.656995	3.16e-44	chr3	15105258	15107115	9.70014	9.04314
RPTOR	-0.657425	1.5e-25	chr17	78518478	78520860	9.56534	8.90792
SLC35A1	-0.657994	2.29e-23	chr6	88182252	88183748	9.34742	8.68943
EFHD2	-0.658049	6.95e-35	chr1	15735857	15738233	9.58044	8.92239
REPIN1	-0.65898	7.97e-36	chr7	150065181	150067124	9.97521	9.31623
USP40	-0.659044	4.26e-14	chr2	234474346	234475640	8.60821	7.94916
C12orf73	-0.659832	6.3e-42	chr12	104349759	104351599	9.89987	9.24004
MCAM	-0.660466	1.91e-15	chr11	119186926	119192606	8.14235	7.48189
PRR15	-0.661061	4.53e-18	chr7	29602966	29605614	8.3924	7.73134
MNAT1	-0.661402	4.66e-18	chr14	61201142	61202919	8.38408	7.72268
AMPD3	-0.66428	5.35e-16	chr11	10477613	10479584	8.19033	7.52605
ERF	-0.664534	1.61e-25	chr19	42757075	42759362	8.98673	8.3222
PRDM15	-0.666288	4.15e-18	chr21	43298072	43300202	8.49395	7.82766
PRSS12	-0.667343	1.67e-11	chr4	119273114	119274790	7.67393	7.00658
ICAM4	-0.66853	1.93e-19	chr19	10396751	10398655	8.674	8.00547
DUS1L	-0.668557	4.54e-17	chr17	80022483	80024470	8.77024	8.10168
SLC3A2	-0.669019	8.43e-80	chr11	62621627	62624642	10.9468	10.2778
GALM	-0.66913	1.69e-15	chr2	38892695	38894666	8.37624	7.70711
FABP5	-0.671002	1.35e-16	chr8	82192521	82194259	8.24219	7.57119
STEAP3	-0.672078	3.65e-11	chr2	119980889	119982330	7.5889	6.91682
SRGAP1	-0.672682	7e-09	chr12	64237285	64238829	7.26175	6.58907
PGD	-0.675033	6.37e-24	chr1	10458372	10460430	8.88686	8.21183
PKD2	-0.675221	4.12e-14	chr4	88928446	88930055	8.20228	7.52705
GSTP1	-0.675811	3.52e-13	chr11	67350528	67352528	8.08693	7.41112
SPNS2	-0.675829	1.53e-24	chr17	4402426	4404451	8.87501	8.19918
PLAGL1	-0.677136	4.95e-08	chr6	144328300	144329785	7.02675	6.34962
FAM86FP	-0.677528	1.22e-08	chr12	8394905	8396950	7.1109	6.43337
SEPT5	-0.677534	4.86e-14	chr22	19705656	19707087	7.92674	7.2492
CDC42EP2	-0.678213	1.62e-10	chr11	65082186	65083393	7.446	6.76779
INPP5A	-0.680052	5.23e-52	chr10	134349732	134352973	9.88343	9.20337
USP30	-0.680295	1.18e-16	chr12	109489874	109491468	9.23655	8.55626
AHNAK	-0.680704	2.85e-47	chr11	62312169	62314672	10.2982	9.61752
SEC22A	-0.680854	7.37e-23	chr3	122920130	122921734	8.74198	8.06113
SEPT8	-0.681341	7.12e-11	chr5	132112269	132113644	7.5475	6.86616
ACP6	-0.681464	2.06e-16	chr1	147141450	147143101	8.53449	7.85303
IL10RA	-0.681558	1.05e-08	chr11	117856513	117858362	7.15661	6.47505
LOC728819	-0.682354	4.53e-08	chr2	43902912	43903982	7.00518	6.32282
MOSPD1	-0.682537	1.93e-17	chrX	134048099	134049763	8.24753	7.565
NFIC	-0.68442	1.3e-10	chr19	3366175	3367688	7.43073	6.74631
LOC100506233	-0.684918	4.86e-46	chr11	82782416	82784329	9.64484	8.95992
O3FAR1	-0.685039	6.34e-10	chr10	95326033	95327513	7.34454	6.6595
PIAS3	-0.685523	5.29e-17	chr1	145575138	145576725	8.23619	7.55067
SNHG11	-0.685551	5.11e-24	chr20	37075215	37076439	8.81442	8.12887
BAIAP2	-0.685721	6.75e-12	chr17	79007543	79010252	7.72441	7.03869
LOC113230	-0.686508	3.29e-09	chr19	14182711	14185952	7.27471	6.5882
SPRY1	-0.686572	5.27e-63	chr4	124317992	124321460	10.4142	9.72765
TCF7L2	-0.686574	4.79e-09	chr10	114709624	114712394	7.21202	6.52545
CCNO	-0.687818	5.63e-09	chr5	54527308	54530460	7.219	6.53118
SNAPC2	-0.688276	4.07e-13	chr19	7982494	7986553	7.79279	7.10451
RPS6KA1	-0.688341	4.31e-22	chr1	26872229	26874022	8.6184	7.93005
LINC00338	-0.688534	1.68e-23	chr17	75084361	75086017	8.66498	7.97644
LUC7L	-0.688747	1.23e-13	chr16	278208	279673	8.41025	7.7215
ZNF821	-0.689129	7.34e-14	chr16	71917155	71918595	7.86737	7.17824
NEGR1	-0.690953	7.08e-10	chr1	72748752	72750637	7.29146	6.60051
MNT	-0.693156	8.27e-27	chr17	2302468	2305311	8.8471	8.15394
API5	-0.693183	6.73e-29	chr11	43333465	43335082	9.06481	8.37163
LPIN1	-0.693479	7.89e-14	chr2	11886168	11887630	7.86774	7.17426
TSTA3	-0.694934	5.03e-15	chr8	144698815	144700719	8.05584	7.36091
APBB2	-0.695522	2.65e-07	chr4	40857173	40859306	7.08192	6.3864
RAB3GAP1	-0.696111	8.29e-20	chr2	135808991	135810945	8.45216	7.75605
CCNA1	-0.697008	1.13e-15	chr13	37005479	37007313	8.19375	7.49674
SAMD13	-0.698059	6.98e-17	chr1	84763970	84765126	8.11176	7.4137
C4orf38	-0.698376	6.08e-19	chr4	184019854	184021686	8.85374	8.15537
ZNF569	-0.699298	4.57e-29	chr19	37957335	37960930	8.9353	8.236
GEMIN5	-0.699864	2.31e-33	chr5	154316621	154318084	9.23492	8.53505
PCOLCE2	-0.700264	8.02e-13	chr3	142607059	142608477	7.71267	7.0124
TP53I11	-0.700384	3.8e-56	chr11	44970712	44972939	9.87267	9.17228
LOC100288974	-0.701009	2.61e-09	chr10	81663666	81665269	7.17638	6.47537
HMGCL	-0.701941	2.4e-21	chr1	24151082	24152795	8.46842	7.76648
ERMP1	-0.702599	1.77e-28	chr9	5832094	5833332	9.04937	8.34677
VPS41	-0.702608	2.53e-25	chr7	38947923	38949101	8.96553	8.26292
RAB6B	-0.703313	1e-09	chr3	133614102	133615261	7.24513	6.54182
HOXC9	-0.703433	1.36e-11	chr12	54393416	54394658	7.50342	6.79999
CLSTN1	-0.704109	1.53e-11	chr1	9882800	9884614	8.60873	7.90462
EPHB4	-0.705296	4.6e-10	chr7	100424235	100425970	7.2784	6.5731
C19orf6	-0.705496	1.04e-28	chr19	1019595	1021236	9.02554	8.32004
VAV1	-0.706341	2.67e-18	chr19	6772670	6774070	8.33494	7.6286
CYC1	-0.706505	4.77e-26	chr8	145149449	145151165	8.77756	8.07106
FAM195A	-0.706921	2.19e-13	chr16	691110	693467	8.94318	8.23626
HS6ST1	-0.707539	3.26e-43	chr2	129074073	129077091	9.51911	8.81158
OSBPL7	-0.711618	6.2e-14	chr17	45898200	45899598	7.93887	7.22725
NAA25	-0.712447	2.07e-30	chr12	112545388	112547689	10.3715	9.65909
ZNF554	-0.712746	5.57e-09	chr19	2819796	2820644	7.21592	6.50318
TFAP2C	-0.713283	9.3e-11	chr20	55203549	55205568	7.37459	6.66131
DYSF	-0.716558	6.31e-16	chr2	71680425	71681843	7.97212	7.25556
FAM86DP	-0.716566	6.43e-09	chr3	75483416	75485534	7.20113	6.48456
TRIM52	-0.717397	1.25e-51	chr5	180686853	180689189	9.82854	9.11114
ANKRD46	-0.717517	7.01e-23	chr8	101570809	101572244	8.78138	8.06387
CCND1	-0.718053	4.37e-29	chr11	69455942	69458222	9.33614	8.61809
SNORA76	-0.718962	1.22e-41	chr17	62223218	62224718	9.71215	8.99318
TSPAN13	-0.719949	6.57e-10	chr7	16792997	16794186	7.23927	6.51932
MRPL9	-0.720339	1.71e-26	chr1	151735063	151736804	8.96862	8.24828
GMFB	-0.720622	8.61e-31	chr14	54954667	54956640	9.01537	8.29475
FADS2	-0.721118	6.32e-51	chr11	61594566	61597264	10.0637	9.34256
KANK1	-0.723068	6.79e-12	chr9	503691	505168	7.47865	6.75558
NCS1	-0.723798	4.89e-12	chr9	132933983	132936307	7.50413	6.78033
HK1	-0.723965	1.59e-17	chr10	71077776	71079361	8.13635	7.41238
MAPRE2	-0.724477	1.99e-17	chr18	32556679	32559113	8.09278	7.3683
MSI2	-0.725621	3.67e-12	chr17	55333342	55335428	7.61501	6.88938
DNASE1L1	-0.727626	2.19e-18	chrX	153637709	153640940	8.30103	7.57341
ADORA2B	-0.729759	2.85e-21	chr17	15848149	15849908	8.36038	7.63062
IPO4	-0.730242	1.09e-26	chr14	24656805	24658183	8.71171	7.98146
GOLM1	-0.73279	2.72e-19	chr9	88713441	88715189	8.23836	7.50557
COX7C	-0.733337	5.97e-30	chr5	85913355	85914883	9.16632	8.43298
DLL1	-0.733613	3.16e-26	chr6	170598495	170600057	8.68748	7.95387
PGBD1	-0.734128	4.57e-16	chr6	28249015	28250456	8.03958	7.30545
HHAT	-0.735999	6.58e-11	chr1	210501800	210503231	7.29387	6.55787
SLC35B4	-0.736396	1.84e-36	chr7	134000670	134002463	9.23879	8.5024
TMEM134	-0.737854	1.02e-11	chr11	67235920	67236702	7.40765	6.66979
TGFB1	-0.738173	1.82e-39	chr19	41857342	41859820	9.23426	8.49609
C10orf95	-0.739045	7.62e-46	chr10	104209189	104211519	9.86098	9.12193
C19orf60	-0.739056	1.37e-19	chr19	18699044	18700870	8.20591	7.46686
FGF5	-0.73915	4.17e-13	chr4	81186665	81188242	7.58884	6.84969
SLC25A24	-0.739639	5.94e-13	chr1	108741922	108743595	7.59168	6.85204
GRIN2D	-0.739807	3.71e-41	chr19	48900969	48903391	9.57727	8.83747
FUK	-0.741253	3.02e-23	chr16	70487803	70489236	8.95962	8.21837
HSD17B4	-0.742066	2.34e-18	chr5	118787806	118789069	8.11123	7.36916
PRMT7	-0.743586	5.35e-64	chr16	68343537	68345837	10.0022	9.25862
RPL11	-0.743795	4.35e-52	chr1	24018130	24019797	9.90153	9.15773
IQCE	-0.744183	4.69e-24	chr7	2598569	2599640	8.81869	8.0745
LOC402160	-0.745697	1.75e-16	chr4	2419348	2421104	8.03614	7.29044
PLXND1	-0.748268	2.58e-26	chr3	129323327	129325411	8.68802	7.93976
HPDL	-0.749726	4.78e-35	chr1	45792348	45794503	9.8303	9.08058
AMFR	-0.74984	1.2e-18	chr16	56458149	56459868	8.11185	7.36201
MYO5A	-0.751593	8.16e-08	chr15	52820375	52821828	7.18351	6.43192
LOC100287314	-0.751827	2.01e-17	chr12	30947494	30949656	8.03534	7.28351
TIMM22	-0.752925	1.11e-19	chr17	900049	901535	8.26287	7.50995
PBK	-0.753631	6.36e-22	chr8	27694282	27695921	8.40764	7.654
SUZ12P	-0.753988	8.1e-12	chr17	29035053	29037818	7.45483	6.70084
IFITM1	-0.754317	5.3e-10	chr11	313624	315644	7.09881	6.34449
NUP210	-0.754653	1.82e-25	chr3	13460468	13462205	8.83166	8.077
GAL	-0.754861	2.34e-29	chr11	68451590	68453092	9.02593	8.27107
VDR	-0.756349	3.29e-10	chr12	48297214	48299189	7.28374	6.52739
SLC19A1	-0.756856	5.3e-34	chr21	46960702	46962450	8.95008	8.19322
DUSP3	-0.758221	4.6e-12	chr17	41855567	41856900	7.43179	6.67357
ITGA6	-0.761126	2.2e-15	chr2	173291888	173293399	7.78472	7.02359
PRMT6	-0.761897	1.37e-31	chr1	107598869	107600687	9.13548	8.37358
ZNF354B	-0.762162	5.26e-12	chr5	178286384	178287782	7.43912	6.67695
TRAF3IP3	-0.762552	1.57e-12	chr1	209929432	209931140	7.43105	6.6685
RNF187	-0.76572	1.2e-34	chr1	228673953	228675927	9.17772	8.412
NFE2L3	-0.766075	1.32e-10	chr7	26191262	26192954	7.67687	6.91079
CEP128	-0.766474	3.98e-18	chr14	81407281	81408712	8.0357	7.26923
PDE3A	-0.76721	1.59e-26	chr12	20520957	20523206	8.55854	7.79133
RILPL1	-0.767359	1.9e-12	chr12	124017130	124019224	7.51381	6.74645
PLAU	-0.767673	4.28e-32	chr10	75668136	75671894	9.09392	8.32625
ACTL10	-0.769276	1.27e-10	chr20	32254772	32255855	7.14674	6.37747
C19orf70	-0.770291	5.94e-20	chr19	5679379	5681403	8.13477	7.36448
SP9	-0.771111	2.97e-17	chr2	175200476	175207996	8.20821	7.4371
FBXL15	-0.772161	6.07e-78	chr10	104179988	104182546	10.1151	9.34294
SEC11C	-0.772247	2.55e-17	chr18	56806560	56808010	8.06054	7.28829
TTC4	-0.773313	3.03e-25	chr1	55181183	55182662	8.60179	7.82847
MRAS	-0.773612	1.99e-18	chr3	138066760	138068780	8.10557	7.33196
SMAD6	-0.77398	9.74e-24	chr15	66992957	66996558	8.51475	7.74077
NEDD4	-0.774291	4.71e-10	chr15	56285115	56286447	7.06707	6.29278
SLC1A1	-0.776294	5.1e-10	chr9	4489803	4491931	7.02044	6.24415
SNAPC3	-0.777035	2.12e-91	chr9	15422139	15424232	10.3286	9.5516
ZFPM1	-0.777348	8.65e-27	chr16	88520093	88522766	8.84747	8.07012
CTTN	-0.778143	2.89e-30	chr11	70243028	70244678	8.75446	7.97631
TPD52L2	-0.778417	5.8e-58	chr20	62494933	62497761	9.7047	8.92628
C1orf21	-0.779261	1.11e-10	chr1	184355545	184357589	7.21105	6.43179
GCHFR	-0.780221	6.56e-16	chr15	41055676	41057442	7.79238	7.01216
PPARGC1B	-0.781053	4.81e-67	chr5	149109403	149112031	9.84486	9.0638
DNAJC4	-0.782727	5.96e-13	chr11	63997935	63998648	7.44325	6.66052
GPKOW	-0.783445	1.05e-17	chrX	48979171	48980716	8.02903	7.24558
ZNF552	-0.783817	1.19e-11	chr19	58325311	58326461	7.24404	6.46022
NAAA	-0.786423	8.51e-25	chr4	76860852	76862732	8.55283	7.7664
DCP1B	-0.786448	6.26e-27	chr12	2112574	2113934	8.63074	7.8443
TUBA8	-0.787178	7.46e-16	chr22	18592651	18594629	7.87605	7.08887
IKBKE	-0.787217	3.42e-45	chr1	206643618	206645464	9.37051	8.58329
BCKDK	-0.787779	2.2e-26	chr16	31119196	31120605	8.5642	7.77642
CYP51A1	-0.788234	4.92e-43	chr7	91762584	91764615	9.46884	8.6806
ULK2	-0.788316	4.22e-13	chr17	19770067	19771189	7.46888	6.68056
IER5L	-0.789178	1.8e-13	chr9	131936398	131940604	7.54364	6.75446
EGR3	-0.791624	6.9e-11	chr8	22551123	22553501	7.13109	6.33946
TCHP	-0.792787	2.07e-55	chr12	110337490	110339265	9.70535	8.91257
BMP2	-0.793637	2.27e-27	chr20	6747814	6750315	8.64952	7.85588
HDC	-0.794126	2.21e-13	chr15	50555387	50558047	7.5844	6.79027
FAM86C2P	-0.794354	7.7e-12	chr11	67572078	67574125	7.24486	6.45051
PQLC1	-0.794384	1.66e-23	chr18	77710146	77712125	8.56229	7.76791
TMEM41A	-0.794399	7.5e-30	chr3	185215636	185217182	8.98231	8.18792
PDIA5	-0.794615	3.79e-34	chr3	122785715	122787154	9.15376	8.35915
BID	-0.795142	4.52e-30	chr22	18255835	18257224	8.71437	7.91923
KIF3C	-0.797386	4.74e-16	chr2	26204489	26205859	7.99251	7.19512
PLXNC1	-0.79797	1.96e-13	chr12	94541857	94544545	7.43588	6.63791
LOC100130855	-0.798021	6.61e-27	chr15	63891941	63894335	8.72824	7.93022
TMEM177	-0.798037	2.95e-31	chr2	120436362	120437807	8.75367	7.95563
MYBL2	-0.798254	2.04e-21	chr20	42295731	42296957	8.3673	7.56905
LHX6	-0.798389	5.42e-13	chr9	124981060	124983981	7.39364	6.59525
SIRT4	-0.799334	4.85e-11	chr12	120738518	120740797	7.14026	6.34093
SOBP	-0.799384	1.27e-26	chr6	107809965	107812556	8.57735	7.77796
TAGLN2	-0.800266	3.15e-37	chr1	159893692	159896079	9.24983	8.44957
ZSCAN16	-0.801972	5.89e-17	chr6	28091825	28093053	8.10184	7.29987
MARVELD1	-0.80386	5.03e-24	chr10	99472991	99475027	8.43116	7.6273
C6orf108	-0.804258	1.33e-11	chr6	43196237	43197482	7.9408	7.13654
CCDC57	-0.804881	8.71e-31	chr17	80169843	80171517	8.77766	7.97278
RUNX1	-0.805068	1.32e-17	chr21	36419090	36421303	8.94526	8.14019
DYNLL1	-0.805257	3.21e-49	chr12	120933338	120935390	9.77817	8.97291
CCND2	-0.808466	2.25e-89	chr12	4380670	4384874	10.4903	9.68188
OGFRL1	-0.808575	1.23e-20	chr6	71997841	71999705	8.0594	7.25083
MATR3	-0.811129	1.86e-55	chr5	138609026	138612026	9.81066	8.99953
KIAA0090	-0.81127	2.44e-96	chr1	19577169	19579623	10.2862	9.47497
PSTPIP1	-0.812568	1.73e-25	chr15	77287431	77289211	8.36167	7.5491
INPP5B	-0.814842	1.22e-13	chr1	38411461	38413165	7.42979	6.61495
WDR54	-0.816838	5.41e-21	chr2	74647813	74649478	8.10746	7.29062
SLC39A11	-0.817657	3.27e-39	chr17	71087237	71088912	9.09231	8.27465
NCAM1	-0.818884	7.28e-19	chr11	112831891	112833789	8.02305	7.20416
CTSH	-0.819064	4.04e-28	chr15	79236111	79237727	8.57095	7.75189
SH3BP5	-0.820189	8.23e-30	chr3	15372774	15374723	8.63354	7.81335
GAS7	-0.821329	3.97e-17	chr17	10101035	10102612	7.73487	6.91355
SLC29A2	-0.823969	8.34e-85	chr11	66137593	66140198	10.0624	9.23846
ITPR1	-0.824745	7.65e-28	chr3	4533987	4536197	8.48243	7.65768
PLCB3	-0.825094	7.51e-13	chr11	64018623	64020038	7.38419	6.5591
SH2B2	-0.826255	5.53e-30	chr7	101929617	101931490	8.60381	7.77756
ERAL1	-0.827792	4.72e-41	chr17	27181252	27182946	9.2115	8.38371
BNIP1	-0.8279	1.23e-23	chr5	172570887	172572467	8.3873	7.5594
SLC38A7	-0.828664	1.11e-19	chr16	58717884	58718984	7.96965	7.14098
MEN1	-0.828705	9.09e-25	chr11	64577099	64578476	8.28561	7.45691
MSMP	-0.828746	1.76e-18	chr9	35756211	35757832	7.85208	7.02333
MCTP1	-0.829624	6.65e-11	chr5	94619584	94621142	7.01671	6.18709
C11orf46	-0.830302	2.52e-22	chr11	30344305	30345612	8.14828	7.31798
ATP1A1OS	-0.83176	1.17e-22	chr1	116960347	116961788	8.3123	7.48054
NDUFAB1	-0.831909	3.15e-51	chr16	23606449	23607933	9.38659	8.55468
PDZD7	-0.833474	8.41e-16	chr10	102790888	102792846	7.56854	6.73507
MAP3K6	-0.835769	6.65e-14	chr1	27692175	27693676	7.4125	6.57673
C7orf44	-0.835889	1.8e-52	chr7	43768148	43769780	9.4823	8.64641
CBFA2T3	-0.836008	2.71e-26	chr16	89005944	89007650	8.88698	8.05097
NFAM1	-0.839181	9.03e-17	chr22	42826760	42828483	7.74071	6.90153
TSFM	-0.839967	2.02e-40	chr12	58176451	58177542	9.41071	8.57074
DTNB	-0.841693	7.9e-19	chr2	25895468	25897062	8.37435	7.53265
SAAL1	-0.841711	1.93e-32	chr11	18126727	18127778	8.69543	7.85371
C13orf15	-0.842544	2.43e-12	chr13	42031401	42033029	7.20526	6.36271
PITX1	-0.842699	2.44e-29	chr5	134368126	134369901	8.55465	7.71195
BCS1L	-0.843993	1.5e-63	chr2	219523125	219525177	9.94044	9.09645
MMP25	-0.844353	2.01e-19	chr16	3095038	3097287	7.91371	7.06936
TBCD	-0.847143	1.09e-20	chr17	80709686	80711012	8.78823	7.94109
IGDCC4	-0.848725	2.97e-12	chr15	65713487	65715172	7.12687	6.27815
BACE1	-0.849182	3.4e-12	chr11	117186091	117187330	7.14747	6.29829
P2RY11	-0.850647	2.05e-13	chr19	10222988	10224180	7.27447	6.42382
GTF2IRD1	-0.851244	3.95e-15	chr7	73867766	73869539	7.47214	6.6209
PLEC	-0.851253	3.99e-22	chr8	145049858	145053474	8.06452	7.21326
CMTM4	-0.85193	2.56e-14	chr16	66729501	66731471	7.35742	6.50549
SLC48A1	-0.852929	5.51e-20	chr12	48166990	48168039	8.13229	7.27936
HDAC8	-0.853384	4.17e-17	chrX	71791737	71793303	7.95385	7.10046
NUAK1	-0.853635	9.73e-12	chr12	106532292	106533923	7.07628	6.22265
ENC1	-0.856795	4.58e-39	chr5	73935023	73937710	8.8726	8.01581
LFNG	-0.857001	3.2e-13	chr7	2547857	2551431	7.28353	6.42653
ZNF37A	-0.857346	1.05e-17	chr10	38382829	38384366	7.77425	6.9169
C17orf75	-0.861097	4.36e-17	chr17	30668248	30670095	7.62443	6.76334
PLEC	-0.862776	1.68e-13	chr8	145016404	145018161	7.33194	6.46917
ZNF783	-0.866871	1.14e-13	chr7	148958583	148960203	8.13993	7.27306
GOT2	-0.868846	7.07e-68	chr16	58766704	58768747	9.65226	8.78342
TBPL1	-0.869511	1.07e-47	chr6	134273145	134275343	9.4324	8.56289
TOP3B	-0.872828	4.34e-38	chr22	22336041	22337418	9.00305	8.13022
KIF26B	-0.874952	1.77e-13	chr1	245317054	245320285	7.21779	6.34284
SYTL1	-0.876798	2.87e-63	chr1	27667885	27670565	9.76962	8.89282
CDC42EP4	-0.876894	7.57e-35	chr17	71306416	71308656	8.78344	7.90655
ACIN1	-0.87953	5.64e-27	chr14	23539732	23541669	8.29947	7.41994
ZNF589	-0.880157	4.68e-12	chr3	48282136	48283195	7.04093	6.16077
CDX2	-0.880192	1.56e-14	chr13	28541902	28543483	7.30355	6.42336
FLJ42709	-0.883796	1.42e-16	chr5	92915170	92917132	7.50093	6.61714
COMMD1	-0.88421	2.18e-32	chr2	62132341	62133539	8.62295	7.73874
CYFIP2	-0.885235	8.35e-13	chr5	156692459	156694105	7.0942	6.20897
NCLN	-0.88647	1.16e-45	chr19	3185586	3187155	8.99316	8.10669
MAP6D1	-0.887286	4.89e-18	chr3	183541846	183543346	7.64105	6.75377
JUP	-0.888761	1.43e-21	chr17	39940926	39943056	8.22798	7.33922
LOC286059	-0.890086	1.72e-25	chr8	22925407	22926936	8.14443	7.25434
CECR5	-0.890188	1.56e-38	chr22	17638872	17640936	8.76413	7.87394
BBS5	-0.890649	3.47e-28	chr2	170335558	170336894	8.31219	7.42154
ATP5J2	-0.895985	3.27e-70	chr7	99062529	99064309	10.0209	9.12493
RDH11	-0.899332	4.18e-36	chr14	68161572	68162937	8.8186	7.91927
DDN	-0.901088	2.47e-37	chr12	49390840	49394297	8.68985	7.78877
SHFM1	-0.90169	1.69e-45	chr7	96337946	96339499	9.18623	8.28454
MYCBP2	-0.902525	9.73e-16	chr13	77903651	77904399	7.8521	6.94957
SPRY4	-0.904901	6.21e-98	chr5	141702618	141705720	10.0459	9.14105
WNT11	-0.908248	1.43e-14	chr11	75917744	75921707	7.3019	6.39366
C9orf123	-0.908951	4.19e-60	chr9	7798668	7799966	9.48415	8.5752
COX16	-0.911395	7.43e-29	chr14	70825380	70826921	8.3932	7.4818
RPL29	-0.911616	8.87e-56	chr3	52028576	52030313	9.82821	8.9166
RBM38	-0.91374	9.13e-39	chr20	55964367	55968581	8.74271	7.82897
RPS24	-0.914842	4.13e-74	chr10	79793472	79795112	9.82971	8.91487
AMOTL1	-0.916914	6.54e-17	chr11	94501237	94502724	7.78502	6.86811
NTSR1	-0.91887	5.99e-16	chr20	61339469	61342380	7.3979	6.47903
KCNC4	-0.918891	4.51e-16	chr1	110752303	110754130	7.45773	6.53884
DNMT3B	-0.921422	6.36e-59	chr20	31350200	31352213	9.83896	8.91754
UBE2D4	-0.92383	7.13e-35	chr7	43965293	43966778	8.64783	7.724
LEPREL4	-0.924493	1.4e-13	chr17	39966058	39968645	7.08162	6.15713
NPAS1	-0.924693	1.48e-18	chr19	47522164	47524867	7.62827	6.70358
SYNJ2	-0.925599	1.13e-22	chr6	158402553	158404022	7.92418	6.99858
SPECC1	-0.927721	2.43e-24	chr17	19911974	19913760	8.0389	7.11118
FAM70B	-0.929695	1.11e-12	chr13	114461581	114462809	7.0487	6.11901
ZNF517	-0.930538	3.76e-22	chr8	146023831	146025440	7.86174	6.9312
RTN4R	-0.932012	3.48e-14	chr22	20254421	20256147	7.26039	6.32838
LOC100507266	-0.932328	6.62e-62	chr4	4542817	4544657	9.81858	8.88625
CCDC113	-0.932567	6.42e-21	chr16	58283397	58284589	7.76003	6.82746
COTL1	-0.934518	4.09e-19	chr16	84650445	84651658	7.60444	6.66992
GPR84	-0.935348	1.17e-27	chr12	54756712	54758635	8.15574	7.22039
TMEM242	-0.93566	1.14e-46	chr6	157743627	157745250	8.98231	8.04665
KCNG3	-0.935995	4.78e-16	chr2	42720986	42722355	7.33067	6.39467
GADD45GIP1	-0.937054	1.03e-50	chr19	13066809	13068787	9.13651	8.19945
MFSD2A	-0.937914	1.69e-41	chr1	40420320	40422200	8.80456	7.86665
BTBD11	-0.938052	4.96e-20	chr12	107712255	107715505	7.67457	6.73652
CCDC62	-0.938908	1.54e-17	chr12	123258523	123259810	7.48085	6.54194
CACNB4	-0.940222	6e-15	chr2	152954423	152956088	7.23142	6.29119
CA11	-0.941625	8.71e-15	chr19	49148288	49149957	7.31292	6.37129
RARG	-0.94197	7.68e-17	chr12	53613202	53615737	7.48846	6.54649
PDLIM2	-0.94264	6.25e-14	chr8	22436544	22438475	7.06464	6.122
C21orf67	-0.9433	2.3e-50	chr21	46359365	46360993	9.00136	8.05806
PLEKHA5	-0.94474	2.05e-16	chr12	19282661	19284185	7.41432	6.46959
FAM124A	-0.949378	4.6e-14	chr13	51795874	51797107	7.14462	6.19525
LHFPL2	-0.951048	1.36e-17	chr5	77943367	77945135	7.45186	6.50081
ZNF767	-0.955612	6.45e-62	chr7	149320869	149322361	9.364	8.40839
SLC30A1	-0.956155	9.44e-101	chr1	211750639	211753225	10.0669	9.11074
HTRA3	-0.957059	7.66e-22	chr4	8270980	8273160	7.76499	6.80793
LOC389791	-0.958196	9.8e-43	chr9	130888895	130891175	9.40478	8.44659
GORASP1	-0.958428	1.19e-50	chr3	39147941	39149608	9.07668	8.11825
B7H6	-0.959777	2.47e-40	chr11	17373155	17376064	8.94071	7.98093
KCNK5	-0.960038	1.18e-37	chr6	39195628	39197326	8.7652	7.80516
IRAK1BP1	-0.960457	4.84e-45	chr6	79576797	79578125	8.81627	7.85581
ARID5B	-0.96166	1.22e-36	chr10	63659320	63663494	8.56657	7.60491
KIAA1274	-0.967547	1.66e-68	chr10	72237739	72239976	9.37144	8.4039
CELSR1	-0.968592	5.28e-21	chr22	46933064	46934866	7.66216	6.69357
TNK2	-0.96991	7.45e-25	chr3	195621701	195623320	7.96863	6.99872
TNFRSF19	-0.972896	1.62e-14	chr13	24152772	24154053	7.05833	6.08543
CLUAP1	-0.974183	6.06e-33	chr16	3550842	3552191	8.36808	7.39389
TUBA4A	-0.975295	1.88e-46	chr2	220116803	220119360	8.95757	7.98228
LENG9	-0.975891	4.71e-21	chr19	54973094	54975987	8.37021	7.39432
KCNH2	-0.977467	9.9e-17	chr7	150651108	150652882	7.28054	6.30307
SLC29A1	-0.978193	3.65e-38	chr6	44191286	44192608	8.5633	7.58511
THTPA	-0.98018	7.8e-29	chr14	24025049	24026469	8.4736	7.49342
CHST2	-0.980896	3.18e-37	chr3	142837954	142840214	8.75819	7.77729
C14orf167	-0.982845	6.31e-24	chr14	24422394	24423533	7.92621	6.94337
MGAT4B	-0.984093	7.6e-53	chr5	179232166	179235022	8.96358	7.97949
PTDSS2	-0.984615	7.41e-70	chr11	449800	451575	9.41158	8.42696
TMEM173	-0.987855	1.03e-33	chr5	138860251	138862241	8.43008	7.44223
TRABD	-0.990991	2.43e-28	chr22	50623791	50625536	8.05621	7.06522
CDH24	-0.991765	3.58e-17	chr14	23525624	23527447	7.29781	6.30604
ANKLE2	-0.992129	8.75e-55	chr12	133336824	133339799	10.1522	9.16008
BCL11B	-0.992323	1.37e-21	chr14	99736381	99740719	7.91132	6.919
SNHG12	-0.99292	2.67e-95	chr1	28906836	28909427	10.3561	9.36313
FGF6	-0.993992	1.7e-18	chr12	4550489	4552240	7.48386	6.48987
RP9	-0.995278	5.64e-55	chr7	33147857	33149681	9.46964	8.47436
BIRC5	-0.995668	7.7e-59	chr17	76209803	76211461	9.12009	8.12442
JUN	-0.996351	7.49e-75	chr1	59247453	59250762	9.66574	8.66939
MIR92B	-0.998758	6.41e-19	chr1	155163126	155164815	7.43943	6.44067
NEK3	-1.00102	3.39e-33	chr13	52732481	52733942	8.3499	7.34888
HES1	-1.00269	2.06e-46	chr3	193852415	193856023	9.04195	8.03925
CPOX	-1.00293	5.28e-42	chr3	98311398	98313076	8.63039	7.62746
ZNF619	-1.00392	7.66e-32	chr3	40518116	40519366	8.32154	7.31762
FSCN1	-1.00601	2.4e-220	chr7	5632505	5636548	11.0931	10.0871
KIF21B	-1.0072	1.52e-15	chr1	200991570	200992690	7.10151	6.09431
PLEKHG4	-1.00845	6.64e-20	chr16	67312058	67313720	7.46811	6.45966
CYP46A1	-1.01088	1.94e-25	chr14	100149335	100151031	7.86774	6.85686
CDK5	-1.01195	7.41e-70	chr7	150754524	150757929	9.31509	8.30314
SLC2A4RG	-1.01284	6.78e-39	chr20	62371621	62373404	8.64963	7.63679
TNFAIP8L2	-1.01783	3.28e-40	chr1	151128742	151131278	8.4968	7.47897
NINJ1	-1.01791	1.21e-21	chr9	95895690	95897185	7.61357	6.59566
PNMT	-1.01913	1.8e-14	chr17	37823452	37825067	7.01189	5.99276
SEMA7A	-1.02011	4.72e-55	chr15	74724626	74726649	9.09111	8.07101
RAB3D	-1.02489	2.29e-16	chr19	11449382	11450791	7.12624	6.10136
LOC100505483	-1.02976	7.22e-20	chr7	151572625	151574684	7.46133	6.43156
C11orf49	-1.03041	9.6e-23	chr11	46957971	46959109	7.622	6.59159
ZNF799	-1.03134	4.61e-17	chr19	12510805	12512188	7.18865	6.1573
RNF165	-1.0343	5.28e-21	chr18	43913559	43915822	7.54593	6.51163
RAD54L2	-1.03677	7.28e-48	chr3	51571966	51573695	8.89032	7.85355
BHLHE41	-1.03746	4.09e-49	chr12	26274863	26279902	9.4906	8.45315
AARS2	-1.03805	5.68e-49	chr6	44280129	44281297	8.80548	7.76744
ZMIZ1	-1.03817	5.81e-54	chr10	80828810	80831211	9.44076	8.40259
PROK2	-1.03946	2.64e-25	chr3	71833165	71834417	7.92631	6.88685
ARFRP1	-1.03973	9.03e-130	chr20	62337902	62340275	10.1592	9.11949
ZNF629	-1.0401	1.96e-25	chr16	30797492	30798995	7.82883	6.78873
TUBA1A	-1.04199	8.18e-34	chr12	49581708	49582958	8.32581	7.28382
VPS13D	-1.04269	3.13e-51	chr1	12290005	12291365	8.79122	7.74853
FMNL2	-1.04546	4.59e-50	chr2	153191339	153193091	8.82968	7.78422
FOXC1	-1.04876	1.78e-24	chr6	1609580	1612628	7.70658	6.65781
NEK6	-1.0524	2.75e-44	chr9	127020488	127022020	8.64121	7.58881
DLG5	-1.05389	6.22e-23	chr10	79685425	79687143	7.8958	6.84192
MT2A	-1.05824	5.2e-42	chr16	56641975	56644085	8.97046	7.91222
C16orf13	-1.05934	2.23e-39	chr16	685124	687030	8.50077	7.44143
BOLA3	-1.06101	8.37e-35	chr2	74373951	74375488	8.86491	7.8039
MARCKSL1	-1.06105	9.68e-34	chr1	32800386	32801818	8.2786	7.21754
TEAD3	-1.06201	3.5e-30	chr6	35464038	35466239	8.17603	7.11403
SGSM3	-1.0667	5.72e-36	chr22	40765945	40767481	8.23697	7.17026
PLTP	-1.06685	2.48e-33	chr20	44538996	44541325	8.68161	7.61477
ETV4	-1.07025	7.61e-38	chr17	41621633	41624271	8.58463	7.51438
ERCC1	-1.07251	3.97e-18	chr19	45926305	45927782	7.19248	6.11998
MAP3K10	-1.07478	1.52e-20	chr19	40696081	40698286	7.49711	6.42233
C6orf162	-1.07615	1.97e-40	chr6	88031732	88032949	8.49962	7.42347
CSRNP2	-1.08035	7.87e-41	chr12	51476468	51477903	8.41563	7.33528
LOC100287616	-1.08291	1.3e-16	chr15	74218957	74220705	7.06918	5.98627
CHD8	-1.08392	1.11e-33	chr14	21904628	21906021	8.1625	7.07857
METTL10	-1.08476	1.52e-103	chr10	126479439	126481540	9.6829	8.59814
RPS6KA4	-1.08486	8.83e-27	chr11	64125900	64127569	7.78547	6.70061
NFATC4	-1.0869	2.26e-17	chr14	24835273	24838091	7.11611	6.0292
ADAMTS10	-1.08699	2.39e-55	chr19	8673908	8675646	8.90667	7.81968
TNFRSF1B	-1.08812	3.32e-24	chr1	12226982	12228455	7.5787	6.49058
CHST13	-1.08819	2.09e-24	chr3	126240357	126243999	7.82353	6.73534
EML2	-1.08937	1.9e-19	chr19	46141953	46145459	7.23854	6.14917
PLAGL2	-1.08947	3.42e-89	chr20	30794441	30796840	10.478	9.38854
TTC33	-1.08992	2.66e-59	chr5	40755060	40756214	8.98287	7.89295
LACTB	-1.09004	1.55e-15	chr15	63413958	63414987	8.09237	7.00233
ETHE1	-1.09058	1.58e-32	chr19	44029884	44031669	8.20757	7.11698
PTGR1	-1.09108	6.4e-17	chr9	114360282	114362146	7.05624	5.96516
SLC16A14	-1.09695	4.57e-29	chr2	230931880	230933648	7.85301	6.75607
ASB13	-1.10768	3.05e-29	chr10	5707608	5709374	8.04293	6.93526
MIR4674	-1.11034	6.11e-48	chr9	139439093	139441359	8.88304	7.7727
NRARP	-1.11076	1.06e-17	chr9	140195320	140197932	7.10215	5.99139
FASTK	-1.11097	1.24e-161	chr7	150776700	150780617	10.364	9.25304
LFNG	-1.11238	1.08e-26	chr7	2558692	2562149	7.68834	6.57595
MEST	-1.1127	1.06e-31	chr7	130125896	130127141	7.97659	6.86389
SPHK2	-1.11691	9.19e-45	chr19	49127536	49128300	8.55749	7.44058
LOC100505746	-1.12141	8.86e-33	chr21	46338414	46340890	8.63885	7.51744
MRPL23	-1.12292	4.06e-78	chr11	1968522	1969868	9.3413	8.21838
ITGB8	-1.12574	1.1e-20	chr7	20369521	20371326	7.28339	6.15765
TTC12	-1.12902	2.48e-19	chr11	113184921	113186319	7.23003	6.10101
FOXK1	-1.12902	3.89e-91	chr7	4721486	4723821	9.48336	8.35434
INPP5E	-1.13047	2.81e-49	chr9	139332720	139334302	8.57658	7.44611
LZTR1	-1.13454	3.64e-48	chr22	21335628	21337517	8.94432	7.80978
SLC25A23	-1.13705	4.62e-25	chr19	6458841	6460844	7.59839	6.46133
AJUBA	-1.14601	1.35e-27	chr14	23450968	23452608	7.75177	6.60576
LOC100506451	-1.14654	7.47e-35	chr12	26110892	26112714	8.04762	6.90108
STX1A	-1.14748	1.59e-57	chr7	73132555	73134016	8.90865	7.76117
SPHK1	-1.15009	8.11e-18	chr17	74378386	74381022	7.08875	5.93866
SDC4	-1.15266	1.67e-17	chr20	43975874	43977054	7.06795	5.91529
SLC12A5	-1.15575	1.57e-18	chr20	44649901	44651530	7.55731	6.40157
TRAF3IP1	-1.16371	4.13e-42	chr2	239228395	239230121	8.32362	7.1599
MAMSTR	-1.16423	4.85e-36	chr19	49223696	49224914	8.32121	7.15698
SOX18	-1.16572	6.3e-65	chr20	62679217	62681889	9.04887	7.88315
LOC340037	-1.16765	4.66e-26	chr5	176873182	176875860	7.54	6.37235
IFRD2	-1.16899	1.44e-103	chr3	50328127	50330393	9.68492	8.51593
ABCC4	-1.18101	5.59e-29	chr13	95952800	95954236	7.73642	6.55541
SLC4A11	-1.19039	5.53e-20	chr20	3218690	3220646	7.13548	5.94509
NPL	-1.19347	6.86e-20	chr1	182758242	182759398	7.08162	5.88815
SUCLG1	-1.19372	9.6e-75	chr2	84685523	84687158	9.20346	8.00974
C11orf95	-1.19407	2e-62	chr11	63534909	63537244	9.14563	7.95156
FAM189B	-1.19765	2.23e-21	chr1	155224157	155225958	7.17583	5.97818
LINC00094	-1.20555	2.64e-25	chr9	136890434	136891527	7.43026	6.22471
B4GALT7	-1.20738	1.26e-39	chr5	177026268	177028089	8.18668	6.9793
SSRP1	-1.21147	1.8e-52	chr11	57102075	57104125	9.16015	7.94868
GNG10	-1.21429	5.49e-26	chr9	114423374	114424920	7.55796	6.34367
NUP205	-1.21514	5.08e-74	chr7	135242368	135243906	9.54364	8.3285
FKTN	-1.21555	4.39e-52	chr9	108319966	108321304	8.46017	7.24462
LOC728723	-1.21593	5.02e-25	chr5	76382408	76383476	7.3803	6.16437
WDR31	-1.22922	8.65e-29	chr9	116101663	116102964	7.67186	6.44264
FUT1	-1.23321	8.62e-65	chr19	49254143	49256609	8.799	7.56579
MACROD1	-1.23397	1.36e-68	chr11	63932451	63934439	9.15434	7.92038
COMMD7	-1.23937	5.35e-60	chr20	31330383	31331826	8.66664	7.42727
ADAMTS15	-1.24816	3.7e-60	chr11	130318516	130320304	8.87019	7.62203
TACO1	-1.2634	2.99e-73	chr17	61677717	61679237	8.8849	7.6215
MPI	-1.26517	7.31e-68	chr15	75181942	75183261	8.79061	7.52544
EI24	-1.26734	2.3e-61	chr11	125438848	125440346	8.73125	7.46391
SDC1	-1.27364	9.08e-21	chr2	20423256	20425423	7.05533	5.7817
PPP2R5B	-1.27859	1.85e-29	chr11	64691415	64692846	7.50364	6.22505
TAMM41	-1.28393	1.81e-91	chr3	11887217	11888724	9.1984	7.91447
CCDC56	-1.28525	8.3e-33	chr17	40949768	40951142	8.03186	6.74661
PHLDB1	-1.29529	1.36e-21	chr11	118478381	118479590	7.06817	5.77287
LMTK3	-1.29616	2.79e-77	chr19	49016421	49017430	8.9571	7.66094
ADAM22	-1.30554	1.61e-34	chr7	87563097	87564459	7.70132	6.39578
RCOR2	-1.31231	3.76e-42	chr11	63683265	63687441	8.01763	6.70532
TMEM231	-1.31297	1.21e-66	chr16	75589166	75590345	8.6927	7.37973
RASGRF1	-1.32046	2.55e-31	chr15	79294785	79297550	7.56258	6.24213
CDKN1A	-1.32196	2.87e-40	chr6	36646501	36648341	7.91432	6.59236
NLE1	-1.32475	5.85e-129	chr17	33467991	33469568	9.7655	8.44075
PDE4A	-1.32913	1.48e-170	chr19	10526467	10532367	11.0927	9.76358
STK25	-1.33512	5.36e-81	chr2	242446766	242448207	8.9003	7.56519
TEX261	-1.33785	7.82e-100	chr2	71220941	71222891	9.52214	8.1843
FLJ22184	-1.33833	4.19e-30	chr19	7933299	7937649	7.51801	6.17969
ENDOD1	-1.34062	2.32e-27	chr11	94822548	94823794	7.29881	5.95819
VKORC1	-1.34538	1.58e-50	chr16	31104931	31106315	8.25405	6.90867
PLXNB2	-1.35712	4.21e-49	chr22	50744575	50746086	8.13661	6.77949
NANOS1	-1.35979	4.95e-30	chr10	120789338	120791405	7.39838	6.03859
GPR3	-1.36959	2.21e-30	chr1	27718618	27719737	7.46828	6.09869
TET1	-1.38835	5.69e-49	chr10	70319838	70321130	8.18784	6.79949
DUSP2	-1.38848	6.76e-122	chr2	96809532	96811331	10.1041	8.71565
ZBTB39	-1.39071	1.5e-73	chr12	57399353	57400302	8.73288	7.34217
CBX6	-1.40018	1.51e-57	chr22	39266959	39269123	8.30574	6.90556
BRI3BP	-1.40428	7.52e-125	chr12	125477705	125480266	9.39757	7.99329
KLC2	-1.41132	2.13e-75	chr11	66024710	66026110	8.80464	7.39332
PES1	-1.41549	1.23e-99	chr22	30986741	30988576	9.08433	7.66884
CNIH3	-1.41903	1.71e-50	chr1	224803689	224805818	8.19891	6.77988
FAN1	-1.4221	3.46e-37	chr15	31195061	31196667	7.69201	6.26991
TBC1D19	-1.4252	1.08e-61	chr4	26585272	26586531	8.49923	7.07403
BCAT2	-1.42923	4.05e-43	chr19	49313356	49314750	7.83197	6.40274
CTIF	-1.43321	4.59e-41	chr18	46065562	46067967	8.17066	6.73744
HDLBP	-1.46264	3.08e-65	chr2	242211057	242212889	8.50378	7.04114
LYSMD2	-1.46543	4.37e-28	chr15	52043385	52044504	7.24015	5.77472
C16orf74	-1.47444	3.62e-51	chr16	85783523	85785403	8.50989	7.03545
RNASEH2C	-1.48843	7.61e-66	chr11	65486630	65488333	9.18345	7.69503
CDKN2AIPNL	-1.49318	1.79e-78	chr5	133746489	133748184	8.83835	7.34516
TRIM71	-1.4938	4.07e-84	chr3	32858153	32860767	9.40125	7.90745
TTC5	-1.49411	2.87e-39	chr14	20773245	20774247	7.65807	6.16396
NAT8L	-1.49656	6e-40	chr4	2060208	2062281	7.67149	6.17492
TFEB	-1.5017	5.81e-29	chr6	41701727	41703295	7.14193	5.64023
KCTD6	-1.5168	2.69e-31	chr3	58477827	58478934	7.58907	6.07227
FGFR1	-1.53217	2.76e-79	chr8	38323138	38326342	8.59343	7.06126
SSBP4	-1.5326	2.54e-39	chr19	18529642	18531229	8.01574	6.48314
FAM188B	-1.54764	1.88e-46	chr7	30810875	30811973	7.84892	6.30128
BBS1	-1.55022	2.66e-58	chr11	66277741	66279065	8.14222	6.592
GPR124	-1.55367	5.63e-32	chr8	37654074	37655677	7.46638	5.9127
LOC100128881	-1.57681	1.11e-100	chr16	89778198	89779520	8.97597	7.39916
CXXC5	-1.59628	3.5e-197	chr5	139027877	139030205	9.97626	8.37999
BATF3	-1.63666	4.42e-42	chr1	212872536	212874819	7.49913	5.86247
AGK	-1.65002	6.89e-42	chr7	141250788	141252039	7.57203	5.92201
MRPS2	-1.66841	1.01e-124	chr9	138392134	138393709	9.04563	7.37723
ACSF3	-1.67392	1.57e-90	chr16	89159896	89161370	8.60489	6.93096
ATPAF1	-1.68036	1.88e-69	chr1	47133092	47134878	8.19047	6.51011
MCF2L2	-1.6923	2.69e-47	chr3	183145826	183146969	7.67764	5.98534
SCRIB	-1.69395	3.28e-51	chr8	144896603	144898887	7.77971	6.08576
CSK	-1.69981	3.43e-90	chr15	75073994	75076453	8.83649	7.13668
MFAP4	-1.71806	8.29e-45	chr17	19289260	19291145	7.49042	5.77235
MT1X	-1.75316	8.47e-65	chr16	56715859	56717313	8.02047	6.26731
ZDHHC8	-1.76017	1.16e-65	chr22	20118413	20120318	8.11218	6.35202
C11orf74	-1.8063	1.94e-51	chr11	36615897	36616976	7.59736	5.79107
VASP	-1.80797	1.11e-149	chr19	46009930	46012429	9.13626	7.32829
SLC25A39	-1.82261	1.13e-123	chr17	42401154	42402813	8.91813	7.09552
R3HCC1	-1.83846	2.48e-71	chr8	23145344	23146518	8.06346	6.225
CHMP6	-1.86417	2.85e-95	chr17	78964959	78966778	8.9829	7.11873
UCKL1	-1.8974	2.19e-186	chr20	62586237	62588827	9.67609	7.77869
GRASP	-1.91878	2.15e-99	chr12	52400566	52402081	9.12324	7.20446
CCDC163P	-1.94878	2.8e-72	chr1	45965144	45966979	8.35063	6.40185
ANO8	-1.95781	1.53e-129	chr19	17444999	17449335	8.98181	7.024
MATK	-2.00582	1.23e-100	chr19	3785163	3786338	8.59205	6.58624
DBN1	-2.04096	9.75e-46	chr5	176899249	176900597	7.20096	5.15999
TCEA2	-2.05344	8.27e-90	chr20	62694146	62695315	8.25096	6.19752
CLIP2	-2.05474	8.44e-97	chr7	73703757	73705080	8.42011	6.36537
DPH1	-2.18329	1.37e-95	chr17	1933328	1934325	8.30527	6.12197
