# Supplementary material for: Small molecule-induced epigenomic reprogramming of APL blasts leading to antiviral-like response and c-MYC downregulation
Source: Cancer Gene Ther. 2022 Dec 19;30(5):671–82. doi: 10.1038/s41417-022-00576-w (PMC10191840; doi:10.1038/s41417-022-00576-w)
Supplement: Supplementary file 13 — Supplemental Table 4 [file 41417_2022_576_MOESM13_ESM.xlsx]

## Sheet: Supplementary_H3K9me3
H3K9me3
Gene Name	log2(FC)	FDR	Chromosome	Start	End	Conc_Ctrl	Conc_Treat
MLLT1	1.95689	1.17e-10	chr19	6280201	6281999	3.24589	5.20279
PCSK4	1.91398	8.05e-13	chr19	1488601	1491999	3.62826	5.54224
DNAJB1	1.88604	2.06e-19	chr19	14627801	14630999	4.26472	6.15076
ANKRD37	1.87123	1.46e-13	chr4	186316201	186318599	3.7741	5.64533
DLGAP4	1.85991	1.57e-09	chr20	35088401	35089999	3.36876	5.22867
DERL3	1.83096	1.88e-17	chr22	24179601	24182799	4.26569	6.09665
NPL	1.76059	4.71e-09	chr1	182758001	182759799	3.42746	5.18804
TPD52L2	1.75898	1.16e-44	chr20	62493401	62498399	5.69416	7.45313
PMVK	1.75327	1.25e-16	chr1	154908201	154910799	4.31042	6.06369
CHRAC1	1.71096	1.21e-13	chr8	141520401	141522999	4.15566	5.86662
CECR5	1.70629	5.44e-12	chr22	17638201	17641399	3.96023	5.66652
RFPL3	1.7035	1.51e-08	chr22	32749801	32751999	3.47465	5.17816
LOC653712	1.68134	2.03e-14	chr3	128585001	128587999	4.28753	5.96888
C16orf78	1.67161	1.97e-09	chr16	49601001	49603599	3.69894	5.37055
TNRC6B	1.66531	4.08e-10	chr22	40438601	40440799	3.80654	5.47185
MGA	1.63717	1.41e-25	chr15	41950601	41954599	5.19942	6.83659
DIABLO	1.6165	4.87e-30	chr12	122709201	122713999	5.45637	7.07287
AZI1	1.59695	4.54e-10	chr17	79196401	79198199	4.00155	5.59851
LENG9	1.5937	1.13e-13	chr19	54973401	54976199	4.39992	5.99362
RAB3A	1.54284	9.63e-13	chr19	18313801	18316599	4.42425	5.96709
RGS2	1.528	6.16e-11	chr1	192776601	192779399	4.24011	5.76811
TSHZ2	1.51837	1.97e-10	chr20	51757201	51760199	4.18619	5.70456
SNORA80B	1.51091	4.63e-21	chr2	10586001	10591399	5.21313	6.72403
STARD9	1.50667	1.61e-12	chr15	42866401	42869599	4.47002	5.97669
KIAA0930	1.49132	5.18e-27	chr22	45619401	45624599	5.60102	7.09234
KBTBD8	1.48455	2.18e-07	chr3	67047001	67049199	3.80533	5.28989
STAMBP	1.4801	4.83e-10	chr2	74059401	74061199	4.23833	5.71843
LOC284023	1.47281	1.58e-06	chr17	7817601	7820999	4.08474	5.55755
HSP90AA1	1.4699	7.32e-22	chr14	102550801	102556399	5.35829	6.82818
TNFRSF8	1.46968	1.74e-08	chr1	12155001	12157399	3.9965	5.46617
MIAT	1.45831	3.65e-15	chr22	27067001	27070999	4.88589	6.3442
C21orf119	1.43312	2.37e-12	chr21	33764801	33767799	4.64904	6.08216
PRTN3	1.42993	1.97e-10	chr19	839001	842599	4.42707	5.85699
H2AFJ	1.40169	4.69e-11	chr12	14925601	14928599	4.55149	5.95317
PC	1.39589	1.58e-13	chr11	66723601	66728199	5.24194	6.63783
DGKE	1.39173	2.18e-17	chr17	54907001	54913599	5.23913	6.63086
FIZ1	1.37719	3.68e-07	chr19	56108801	56111599	4.02144	5.39863
ATL3	1.3672	6.98e-28	chr11	63436201	63440999	5.9636	7.3308
LOC730091	1.35776	5.33e-12	chr3	156532201	156535399	4.78639	6.14415
CRELD1	1.35328	9.32e-14	chr3	9972801	9976799	5.00965	6.36293
KAT7	1.34862	1.58e-13	chr17	47864601	47867599	4.98125	6.32987
AGTRAP	1.34599	1.59e-07	chr1	11800801	11802199	4.23126	5.57725
FAM111A	1.33612	9.49e-16	chr11	58909201	58913999	5.22671	6.56282
ERBB2	1.33137	4.61e-15	chr17	37842801	37846599	5.18595	6.51733
NR1D1	1.31722	3.35e-19	chr17	38253801	38258199	5.5689	6.88613
DYM	1.31312	1.18e-06	chr18	46986401	46988399	4.05329	5.3664
MORC2-AS1	1.30891	4.32e-11	chr22	31317601	31320799	4.82273	6.13164
RNFT2	1.30514	2.03e-08	chr12	117220601	117223599	4.48735	5.79249
FAM103A1	1.30233	5.73e-08	chr15	83653201	83655799	4.35537	5.6577
KAT5	1.30081	1.58e-13	chr11	65477001	65480799	5.1067	6.40751
TMEM194A	1.28879	2.4e-10	chr12	57471601	57475199	4.75848	6.04727
PAPOLA	1.28722	4.44e-06	chr14	96968001	96969599	3.99533	5.28255
STIP1	1.2772	6.37e-19	chr11	63949801	63955799	5.66569	6.94289
HIRIP3	1.2739	1.13e-09	chr16	30005801	30009199	4.7029	5.9768
UBE2S	1.27326	1.21e-15	chr19	55918201	55922399	5.57995	6.85321
FMNL3	1.27031	3.36e-09	chr12	50100201	50103599	4.68654	5.95685
TMEM109	1.26473	1.29e-09	chr11	60680201	60682999	4.72047	5.9852
LACC1	1.26188	5.57e-08	chr13	44451801	44455799	5.13242	6.3943
C21orf2	1.2521	2.26e-06	chr21	45756801	45760599	4.262	5.5141
KHSRP	1.25192	8.18e-06	chr19	6425401	6426799	4.05024	5.30216
KY	1.23501	2.07e-07	chr3	134321601	134325199	4.44205	5.67706
RAB40C	1.21418	9.36e-07	chr16	641601	644599	4.33811	5.55229
FOXRED2	1.20892	4.64e-06	chr22	36901401	36903999	4.38295	5.59187
PNPO	1.20511	1.96e-08	chr17	46016801	46019599	4.85921	6.06433
TMEM99	1.20043	2.17e-12	chr17	38973201	38976999	5.27617	6.4766
TAGLN2	1.19954	3.86e-10	chr1	159892401	159896199	4.98045	6.17999
AK2	1.19906	2.62e-14	chr1	33501201	33507799	5.50804	6.7071
C3orf58	1.19777	2.58e-07	chr3	143689601	143692799	4.53309	5.73087
C20orf20	1.19624	1.49e-07	chr20	61424801	61427599	4.56603	5.76227
CDK5RAP3	1.19107	3.83e-05	chr17	46047801	46049799	3.99132	5.18238
FOXO3	1.18962	4.26e-06	chr6	108883201	108884599	4.31237	5.50198
HEXDC	1.18177	5.31e-05	chr17	80357401	80359599	4.08076	5.26253
TEF	1.1775	2.49e-05	chr22	41775801	41778199	4.35808	5.53558
VDR	1.16961	9.43e-05	chr12	48282001	48283999	3.95763	5.12723
C11orf52	1.16936	9.4e-08	chr11	111796001	111799199	4.68425	5.8536
F2RL3	1.16622	5.43e-07	chr19	17006201	17009599	4.52938	5.6956
TXN2	1.16341	1.32e-06	chr22	36876001	36878999	4.44654	5.60995
CD248	1.16112	3.58e-07	chr11	66078001	66082399	4.89009	6.05122
MNT	1.15931	2.38e-06	chr17	2302601	2305399	4.47101	5.63032
ATM	1.15851	5.09e-12	chr11	108090401	108095599	5.48442	6.64293
DNAJB6	1.15403	2.14e-16	chr7	157127401	157131999	5.81573	6.96976
PRR14	1.14836	8.58e-05	chr16	30660801	30662799	4.08226	5.23062
DUSP3	1.13987	9.83e-10	chr17	41849801	41852999	5.1328	6.27267
GLT25D1	1.13241	6.07e-06	chr19	17649601	17652399	4.42032	5.55273
TBC1D15	1.13157	1.13e-08	chr12	72230801	72234399	5.15821	6.28978
TAOK2	1.12712	8.03e-14	chr16	29982201	29985999	5.66606	6.79318
MAPRE3	1.12349	4.34e-23	chr2	27207401	27221999	6.43048	7.55397
DUSP1	1.12224	1.62e-11	chr5	172195201	172200799	5.43637	6.55861
PRDX5	1.12165	1.31e-09	chr11	64084601	64089199	5.14815	6.26981
TOB2P1	1.1172	7.52e-08	chr6	28184801	28188399	4.86861	5.98581
HMOX2	1.11636	5.18e-07	chr16	4524201	4527199	4.68543	5.80179
CCDC56	1.11336	1.25e-06	chr17	40949601	40952999	4.66669	5.78005
ECE1	1.10568	1.69e-06	chr1	21610001	21616599	4.93298	6.03866
ELOVL3	1.1048	2.07e-08	chr10	103983201	103987199	5.26485	6.36965
MEX3D	1.1035	0.000283142	chr19	1568601	1569599	3.99164	5.09513
C7orf13	1.09909	9.48e-23	chr7	156429001	156435999	6.64108	7.74017
FAM117A	1.09764	1.04e-05	chr17	47840401	47843199	4.49357	5.59121
PYCR1	1.0949	8.43e-06	chr17	79894201	79896799	4.46652	5.56142
ARNTL	1.09119	4.87e-08	chr11	13296601	13301999	5.33587	6.42706
LOC100506710	1.08996	2.04e-05	chr9	37078601	37079999	4.44685	5.53681
AIP	1.08968	4.14e-07	chr11	67248801	67251599	4.82219	5.91187
LAMP1	1.08434	5.95e-07	chr13	113950401	113953199	4.82362	5.90796
ZIC2	1.08338	8.82e-08	chr13	100629601	100632799	5.09392	6.1773
BCOR	1.08003	1.69e-06	chrX	39964401	39968199	4.68693	5.76697
ADAL	1.07938	1.34e-11	chr15	43619401	43624799	5.54955	6.62893
SOX4	1.06751	2.48e-08	chr6	21593001	21597599	5.09372	6.16123
STX4	1.06074	5.84e-05	chr16	31044001	31045999	4.38198	5.44273
C5orf55	1.05894	1.55e-10	chr5	392401	396799	5.53077	6.58971
C10orf88	1.05847	6.01e-15	chr10	124712801	124717799	6.15091	7.20938
MAP3K13	1.05326	0.000315718	chr3	184999001	185001399	4.38029	5.43355
CCND2	1.05197	8.86e-08	chr12	4381201	4384199	5.08181	6.13378
HRK	1.04896	0.000185958	chr12	117256601	117259199	4.23636	5.28532
LYSMD4	1.04883	3.75e-06	chr15	100271001	100274799	4.78865	5.83748
TEAD3	1.0488	2.31e-05	chr6	35463801	35467199	4.52668	5.57548
RNF149	1.0442	1.21e-15	chr2	101921801	101928199	6.10108	7.14529
TMEM134	1.03811	3.53e-05	chr11	67230601	67233199	4.4653	5.50342
NUDC	1.0381	0.000124962	chr1	27247201	27249999	4.33152	5.36962
LHX4	1.03582	0.00136149	chr1	180197401	180198999	3.99301	5.02883
IFRD2	1.03311	0.000171497	chr3	50328601	50330799	4.28486	5.31797
SLC37A4	1.02618	9.62e-05	chr11	118901001	118903999	4.40096	5.42714
SOD1	1.02336	1.29e-06	chr21	33029401	33032999	4.96509	5.98845
TMEM87B	1.02122	3.56e-07	chr2	112811401	112816999	5.09815	6.11937
SDC4	1.0201	2.27e-07	chr20	43972601	43977799	5.06719	6.08729
IER5	1.0199	6.28e-05	chr1	181056201	181058999	4.48938	5.50928
SLC45A4	1.01974	8.77e-07	chr8	142215601	142220399	5.13539	6.15513
LOC116437	1.01731	0.000175133	chr12	131592401	131594799	4.35595	5.37325
EVI5L	1.01698	1.01e-06	chr19	7890601	7894999	4.98264	5.99961
PGK1	1.01691	0.000103024	chrX	77357801	77360399	4.62171	5.63861
ABHD5	1.01331	6.38e-05	chr3	43731001	43733199	4.56908	5.58239
NR4A2	1.01137	2.82e-09	chr2	157185801	157191599	5.45668	6.46805
RAMP3	1.00891	2.21e-09	chr7	45213401	45220399	5.48154	6.49046
E2F6	1.00346	1.35e-08	chr2	11602001	11607599	5.37911	6.38257
PGD	1.00305	0.000107207	chr1	10458401	10460599	4.42464	5.42769
DCAF11	1.0004	9.81e-06	chr14	24582401	24585199	4.75873	5.75913
CTF1	0.99689	3.1e-12	chr16	30913801	30917599	5.90512	6.90201
ARMC6	0.992363	0.000120294	chr19	19143001	19145799	4.45002	5.44238
FHOD1	0.987772	1.19e-11	chr16	67278801	67284599	5.84064	6.82842
CBX8	0.983949	3.01e-11	chr17	77771801	77778399	5.84129	6.82524
HES6	0.983525	7.91e-16	chr2	239143801	239152199	6.30637	7.28989
AVPI1	0.982406	0.000152237	chr10	99446001	99448199	4.44592	5.42833
LINC00200	0.98086	1.82e-08	chr10	1293801	1300599	5.4117	6.39256
TRIM71	0.979571	4.16e-08	chr3	32857201	32861999	5.37899	6.35856
PET117	0.97437	6.09e-05	chr20	18116601	18119599	4.70134	5.67571
C14orf118	0.973074	4.97e-06	chr14	76616401	76620199	4.98157	5.95465
RNF130	0.971113	1.94e-10	chr5	179498401	179500999	5.78225	6.75337
HIST1H2AK	0.970163	2.21e-06	chr6	27803601	27807999	5.09125	6.06141
HSPH1	0.967144	3.04e-06	chr13	31733401	31736799	5.01117	5.97831
LOC388906	0.966743	1.07e-05	chr22	42665001	42668799	4.9038	5.87054
LGALS1	0.965632	2.91e-06	chr22	38070201	38075199	5.02755	5.99318
AFAP1-AS1	0.962917	3.09e-06	chr4	7798201	7802999	5.19223	6.15515
ZNF646	0.957893	8.39e-07	chr16	31087801	31092999	5.19997	6.15786
RNH1	0.957858	0.000227017	chr11	506201	508399	4.48668	5.44454
MEF2D	0.95752	0.000102266	chr1	156460601	156463399	4.64494	5.60246
LYL1	0.948004	3.8e-10	chr19	13208801	13215199	5.80807	6.75608
MIR4738	0.945729	0.00014995	chr17	73780001	73782599	4.58926	5.53499
DNAJC11	0.942683	0.000945578	chr1	6761001	6763399	4.30727	5.24996
BCL7B	0.940519	1.69e-09	chr7	72968801	72974799	5.71986	6.66038
LTC4S	0.935253	4.92e-06	chr5	179218201	179222999	5.09574	6.03099
PPP2R2C	0.934994	3.54e-05	chr4	6470201	6473799	4.93077	5.86576
METTL11A	0.933503	1.39e-05	chr9	132386601	132390599	5.04103	5.97454
FAM131B	0.931896	2.78e-07	chr7	143057201	143063199	5.40526	6.33715
AATF	0.929744	2.5e-13	chr17	35303601	35310799	6.2726	7.20235
DAZAP2	0.928707	5.23e-06	chr12	51637201	51642599	5.15057	6.07928
MIR17HG	0.92266	5.24e-06	chr13	91997801	92002599	5.13309	6.05575
STARD13	0.921468	3.28e-11	chr13	34113001	34120399	6.13889	7.06036
HMHA1	0.921161	2.03e-05	chr19	1066601	1070799	5.04073	5.96189
PROCA1	0.920647	4.37e-05	chr17	27037401	27039999	4.85782	5.77847
GADD45G	0.919842	1.36e-07	chr9	92217601	92222799	5.59436	6.5142
LNP1	0.918387	0.00032726	chr3	100119001	100121799	4.64884	5.56723
PTPRD	0.918074	3.3e-05	chr9	9199401	9205599	5.19566	6.11373
ITGB2	0.915428	0.00151216	chr21	46339401	46341199	4.26261	5.17804
ACBD6	0.912381	0.000716237	chr1	180470601	180473799	4.46842	5.3808
TWIST2	0.911769	0.000811315	chr2	239779801	239782599	4.446	5.35777
VPS29	0.907853	1.04e-17	chr12	110935401	110943399	6.78652	7.69438
TCP11L2	0.907328	0.000639364	chr12	106694801	106697799	4.50989	5.41721
FTH1	0.904694	1.15e-06	chr11	61733001	61737599	5.34677	6.25146
NOC3L	0.900967	2.03e-08	chr10	96121001	96125599	5.71094	6.6119
MED13L	0.899716	0.00192233	chr12	116712401	116714999	4.38231	5.28202
SEPX1	0.899302	2.11e-06	chr16	1988401	1993999	5.27513	6.17443
MEF2D	0.897007	3.87e-08	chr1	156470201	156476599	5.63977	6.53678
H2AFX	0.896937	3.93e-09	chr11	118963001	118968199	5.83953	6.73646
BRD9	0.895942	2.83e-23	chr5	881201	893599	7.5288	8.42474
WDR36	0.895919	4.13e-06	chr5	110426001	110428599	5.225	6.12092
ZFPM1	0.893706	0.00249379	chr16	88518401	88519399	4.28658	5.18029
C5orf55	0.886946	4.88e-16	chr5	398201	405599	6.67368	7.56063
ZNHIT3	0.884284	0.00019373	chr17	34841201	34844199	4.80798	5.69227
FLJ44511	0.88	0.000275948	chr7	643001	645799	4.7757	5.6557
PREX1	0.879484	0.000396702	chr20	47340801	47344399	4.7014	5.58089
DGAT2	0.876531	2.48e-05	chr11	75477801	75481599	5.08056	5.9571
MNF1	0.876278	7.89e-06	chr6	33676401	33681199	5.28753	6.16381
HIST1H3D	0.875885	2.96e-07	chr6	26195201	26201399	5.58044	6.45632
AGFG2	0.875748	0.00123055	chr7	100134401	100137999	4.70554	5.58129
SACS	0.875569	0.000616137	chr13	23948401	23951599	4.66682	5.54239
IL6R	0.869972	2e-05	chr1	154375201	154380399	5.17404	6.04401
PLK2	0.869267	0.000702877	chr5	57753601	57756399	4.66569	5.53496
FAM105B	0.868704	5.13e-08	chr5	14661201	14666799	5.76449	6.63319
CISD1	0.867828	4.14e-06	chr10	60024801	60030799	5.51956	6.38739
N4BP3	0.865167	3.98e-06	chr5	177538801	177544999	5.48615	6.35132
ARMC5	0.864745	3.7e-05	chr16	31468001	31472199	5.11036	5.97511
ARHGDIA	0.864681	4.48e-07	chr17	79824001	79830399	5.57227	6.43695
TM2D3	0.863799	4.46e-07	chr15	102188801	102194999	5.57117	6.43497
BTF3L4	0.862443	0.000258073	chr1	52520001	52523599	4.88953	5.75197
TUBGCP2	0.859147	0.000794613	chr10	135121401	135123799	4.64837	5.50752
SAG	0.856968	4.17e-12	chr2	234235401	234243599	6.39676	7.25373
MIR149	0.855784	0.000286302	chr2	241388401	241391999	4.85433	5.71011
CLIC5	0.853456	0.000114869	chr6	45988801	45993599	4.96606	5.81951
FAM159A	0.847679	0.000227017	chr1	53096801	53100799	4.89009	5.73777
CXXC5	0.847297	8.76e-06	chr5	139042001	139046599	5.66019	6.50749
PLCG1	0.845133	1.16e-10	chr20	39791001	39800799	6.24928	7.09442
FAXC	0.843294	0.000254206	chr6	99796001	99800399	4.88862	5.73191
ANKRD33B	0.840231	0.000276282	chr5	10606601	10610599	4.90126	5.7415
MFAP1	0.839608	7.06e-06	chr15	44116601	44120199	5.42248	6.26209
LOC440600	0.837272	0.00140074	chr1	110880201	110882599	4.60958	5.44685
SPOP	0.836286	0.000111452	chr17	47754601	47756599	5.09643	5.93271
N4BP2	0.83586	1.01e-06	chr4	40055201	40059999	5.81771	6.65357
GMEB2	0.835092	1.29e-05	chr20	62231001	62235999	5.37	6.20509
ARFGAP3	0.835013	0.00174137	chr22	43253001	43254999	4.61124	5.44625
DHX40	0.834637	2.1e-05	chr17	57641401	57643799	5.27548	6.11011
CNPPD1	0.83435	3.87e-05	chr2	220039401	220044599	5.23971	6.07406
GRHL3	0.834261	6.35e-06	chr1	24645801	24651799	5.46557	6.29983
SERPINE2	0.833078	1.57e-06	chr2	224894201	224899599	5.58216	6.41524
ZNF438	0.832635	1.26e-05	chr10	31319401	31323399	5.38925	6.22189
HSP90AB1	0.831473	1.82e-06	chr6	44213001	44216799	5.55992	6.39139
AFAP1	0.827632	0.000382892	chr4	8006001	8009599	4.87109	5.69872
HNRNPUL2	0.825177	7.14e-09	chr11	62487601	62497399	6.37538	7.20055
MIR3664	0.823021	0.000237945	chr11	70615401	70621199	5.04958	5.8726
C5orf51	0.822472	2.75e-06	chr5	41900601	41906799	5.59024	6.41271
ENO1	0.82225	3.52e-06	chr1	8935801	8940199	5.56028	6.38253
GZF1	0.821392	0.000294136	chr20	23341001	23345199	5.00996	5.83135
MSI2	0.819263	0.00212001	chr17	55530201	55533199	4.70529	5.52455
ADAMDEC1	0.818611	0.000768868	chr8	24202401	24206399	4.89856	5.71717
COPS7A	0.817803	0.00226019	chr12	6831601	6834999	4.86613	5.68393
ZFR	0.81758	3.51e-06	chr5	32442801	32447599	5.56185	6.37943
HSBP1	0.817503	8.08e-10	chr16	83836601	83843599	6.23204	7.04954
TMEM55B	0.815985	0.000402816	chr14	20929001	20931599	4.99528	5.81127
ACTG1	0.814579	3.28e-07	chr17	79476601	79482399	5.87229	6.68687
LMAN2	0.814219	0.00692234	chr5	176778201	176779999	4.26621	5.08043
POLR1B	0.813521	3.47e-05	chr2	113298401	113302999	5.2877	6.10123
UACA	0.813354	0.00093974	chr15	71054401	71056999	4.75792	5.57127
FAM208B	0.812088	0.00106609	chr10	5723401	5727199	4.77102	5.58311
CABP1	0.811389	1.05e-05	chr12	121079001	121084199	5.44778	6.25917
TFG	0.810311	2.94e-06	chr3	100425001	100429999	5.59091	6.40122
LPCAT1	0.809874	1.15e-05	chr5	1492001	1497999	5.70215	6.51203
C2orf73	0.809857	0.00255166	chr2	54556601	54559999	4.68267	5.49253
ASCL2	0.807933	7.14e-05	chr11	2289201	2293199	5.21254	6.02047
EXOC1	0.806649	9.56e-05	chr4	56716201	56720799	5.55977	6.36642
NEUROD2	0.805702	1.58e-13	chr17	37751001	37763399	6.74331	7.54901
EPHB4	0.80409	0.00767186	chr7	100425201	100427199	4.28537	5.08946
C5orf39	0.802922	6.57e-10	chr5	43037001	43043599	6.30471	7.10763
LINGO2	0.801193	0.000726577	chr9	28482801	28486399	4.90683	5.70803
GCA	0.800418	0.00171555	chr2	163198601	163201399	4.83372	5.63414
ZCCHC7	0.800167	9.52e-05	chr9	37118401	37120999	5.22617	6.02633
HSPA9	0.798073	0.000346002	chr5	137909801	137913599	5.09154	5.88962
AFAP1	0.797295	4.85e-06	chr4	8045001	8051399	5.61926	6.41655
LRIF1	0.797219	4.07e-25	chr1	111498001	111513599	7.64419	8.44141
ZNF597	0.794543	7.35e-05	chr16	3480401	3483599	5.26428	6.05882
INPP1	0.793718	0.00133611	chr2	191206401	191210199	4.80419	5.59791
PPP2R2C	0.793348	0.00305978	chr4	6546001	6549399	4.68313	5.47648
PATL1	0.792491	0.000363871	chr11	59433801	59438599	5.1044	5.89689
CDCA5	0.792292	6.31e-05	chr11	64846401	64851799	5.32387	6.11616
HEXIM1	0.79216	0.00103768	chr17	43224401	43227599	4.8591	5.65126
B3GAT3	0.79178	0.00238013	chr11	62387601	62390599	4.74017	5.53195
SMCR8	0.791244	2.18e-06	chr17	18214001	18220599	5.7118	6.50305
SLC24A2	0.79121	0.00018656	chr9	19718201	19722999	5.17376	5.96497
EEF1E1	0.789056	0.000524561	chr6	8101801	8106199	5.01174	5.8008
CNOT1	0.788348	0.000208643	chr16	58661001	58665999	5.16179	5.95014
SRCAP	0.788209	0.00499198	chr16	30708001	30710399	4.54811	5.33632
NXPH4	0.78756	1.8e-13	chr12	57607001	57617399	6.80234	7.5899
CCDC53	0.786766	3.56e-07	chr12	102455001	102461199	5.95111	6.73788
FOXN4	0.785933	2.88e-05	chr12	109744601	109750199	5.4685	6.25443
RGMA	0.785743	1.75e-05	chr15	93578601	93586199	5.91421	6.69995
PCNA	0.784391	2.21e-06	chr20	5093801	5101199	6.00798	6.79237
MGRN1	0.78391	0.00317511	chr16	4697001	4699999	4.71938	5.50329
RBM47	0.783039	7.52e-06	chr4	40575401	40580999	5.63713	6.42017
C5orf55	0.782027	0.00060153	chr5	440001	445999	5.58589	6.36791
MYEOV	0.781928	9.06e-12	chr11	69061601	69069599	6.62498	7.4069
PLA2G15	0.779909	5.74e-05	chr16	68278201	68281999	5.47014	6.25005
EFNA3	0.776675	5.06e-07	chr1	155050801	155058599	6.04081	6.81748
MYL2	0.776475	0.00252702	chr12	111331801	111334599	4.7241	5.50058
SFT2D3	0.773351	0.000591094	chr2	128458401	128461599	5.05334	5.82669
EPT1	0.77321	0.000574513	chr2	26567401	26571599	5.0835	5.85671
SLC46A2	0.77291	0.00105312	chr9	115623001	115626999	4.92077	5.69368
HOXC8	0.772743	1.16e-05	chr12	54399401	54405599	5.72806	6.50081
NASP	0.771711	0.00140742	chr1	46047001	46050799	4.88867	5.66038
PURB	0.77135	7.98e-05	chr7	44922401	44927199	5.41328	6.18463
RPA2	0.769345	6.68e-09	chr1	28238801	28244799	6.32299	7.09233
C19orf81	0.769175	6.5e-07	chr19	51156001	51162599	5.98378	6.75296
PDE9A	0.768756	1.55e-10	chr21	44095201	44106599	6.71254	7.4813
FAM205A	0.768725	0.000694215	chr9	34730001	34735599	5.20198	5.97071
SH3BP1	0.767792	0.00362563	chr22	38027801	38030399	4.80636	5.57415
LOC200261	0.767753	1.27e-08	chr20	23104201	23111799	6.30101	7.06876
MIR548D2	0.767703	0.00223254	chr16	22753001	22756199	4.77219	5.5399
ATF5	0.7675	8.18e-05	chr19	50430201	50434999	5.54001	6.30751
NADKD1	0.764233	9.25e-07	chr5	36240401	36246399	6.12847	6.8927
CSK	0.763649	2.63e-05	chr15	75072201	75076999	5.61124	6.37489
TNFAIP8L3	0.762952	4.61e-05	chr15	51366401	51371799	5.5816	6.34455
ATP6V1C2	0.761953	0.000286664	chr2	10860001	10864199	5.18997	5.95193
KLF7	0.761885	1.38e-09	chr2	208028001	208037199	6.42393	7.18582
ENHO	0.759342	8.43e-06	chr9	34497201	34503799	5.73213	6.49147
DFNB31	0.757443	0.000506682	chr9	117209201	117213999	5.16428	5.92172
AFG3L1P	0.756912	6.55e-05	chr16	90035401	90039799	5.621	6.37791
LOC93622	0.756102	2.12e-07	chr4	6671601	6678599	6.57543	7.33153
CDC16	0.755792	0.000462299	chr13	114999201	115001599	5.15072	5.90651
HIST1H2BG	0.755726	2.33e-07	chr6	26210601	26220999	6.06777	6.8235
RHBDD2	0.753955	0.000112058	chr7	75505601	75512399	5.77016	6.52412
CHSY1	0.753085	0.00336676	chr15	101746401	101749799	4.76954	5.52263
LINC00486	0.752378	6.07e-06	chr2	33115801	33123199	5.75724	6.50961
MED28	0.751056	8.72e-05	chr4	17625401	17632799	5.48098	6.23204
MIR4669	0.750416	0.00118348	chr9	137262801	137267399	5.71907	6.46948
RUNX1	0.750344	0.00285941	chr21	36419201	36422599	4.80498	5.55532
OSR2	0.749763	0.000125983	chr8	99951601	99957399	5.4965	6.24627
NUP98	0.74938	0.00125639	chr11	3818201	3821199	4.98242	5.7318
HJURP	0.748602	0.000252711	chr2	234762601	234766199	5.34358	6.09218
SRSF9	0.748416	0.00326744	chr12	120901601	120904999	4.90397	5.65238
ALKBH4	0.746959	0.00885583	chr7	102104601	102106999	4.54825	5.29521
NGDN	0.745475	0.000825385	chr14	23936601	23939399	5.09618	5.84166
CBY3	0.74451	0.00662526	chr5	179104401	179106599	4.63404	5.37855
TMEM151B	0.744135	4.16e-05	chr6	44239001	44245399	5.54929	6.29343
POT1	0.743743	0.00306802	chr7	124569601	124572799	4.82284	5.56659
MMAB	0.743193	0.00455764	chr12	110009201	110011999	4.74155	5.48475
ZDHHC5	0.742595	0.00161179	chr11	57434201	57437599	4.9965	5.73909
C6orf123	0.741992	3.09e-06	chr6	168191201	168198999	5.91032	6.65232
PRKCG	0.741461	0.000503199	chr19	54382201	54390599	5.45883	6.20029
PSAPL1	0.740623	0.000169066	chr4	7435801	7443199	5.45948	6.2001
PRICKLE1	0.740162	0.000539979	chr12	42876001	42880399	5.22419	5.96435
UXS1	0.738763	0.00060153	chr2	106753601	106756599	5.17292	5.91168
NUP205	0.738518	0.00209578	chr7	135241201	135244799	4.95038	5.68889
EMID1	0.738381	0.000475202	chr22	29560801	29565599	5.26103	5.99942
DNAI1	0.736484	6.08e-12	chr9	34476001	34492199	6.8657	7.60218
NGLY1	0.734997	0.000318683	chr3	25823601	25828599	5.32227	6.05727
IGF1R	0.734612	0.00371851	chr15	99192401	99195399	4.82326	5.55787
ARL5C	0.733097	0.000467473	chr17	37330401	37334399	5.26489	5.99799
RFWD3	0.731	3.53e-05	chr16	74696801	74703199	5.63696	6.36796
PDE1C	0.730762	0.00627752	chr7	32337001	32340199	4.7583	5.48906
RHBDL3	0.730176	5.28e-06	chr17	30593201	30600199	5.88756	6.61774
FLNA	0.728841	0.00118677	chrX	153593801	153600599	5.54847	6.27731
ZNF131	0.728011	7.62e-06	chr5	43117401	43125199	6.04206	6.77007
SPAG4	0.727603	0.00176946	chr20	34203401	34205599	5.04385	5.77145
MAST1	0.726121	0.000778954	chr19	12945201	12951399	5.46179	6.18791
HMX1	0.724765	0.000100876	chr4	8876201	8882399	5.52135	6.24612
FAM172A	0.724262	0.00604309	chr5	93336601	93339199	4.73866	5.46292
MIR3692	0.72411	4.12e-07	chr6	158065001	158071599	6.24771	6.97182
JPH3	0.724089	0.000772393	chr16	87630801	87635599	5.43575	6.15984
CTTN	0.723536	5.07e-05	chr11	70242801	70248599	5.75456	6.47809
MIR4265	0.722793	2.69e-10	chr2	109824801	109834599	6.71699	7.43979
EML4	0.722434	0.00331445	chr2	42394601	42397199	4.92088	5.64332
TCFL5	0.722035	0.00181083	chr20	61493401	61495999	5.02258	5.74462
C15orf40	0.720711	5.61e-06	chr15	83677801	83684599	5.92263	6.64334
ZNF783	0.71951	0.000832375	chr7	148958001	148962799	5.21508	5.93459
MRPL3	0.719444	0.000195482	chr3	131220601	131225599	5.44704	6.16649
BCKDHB	0.718258	0.00164714	chr6	80812801	80816799	5.06724	5.7855
DOCK8	0.718098	0.000798112	chr9	369001	374599	5.46297	6.18107
LOC283104	0.717122	3.92e-05	chr11	9777601	9783799	5.70027	6.41739
KLF5	0.716821	0.00226019	chr13	73631801	73635399	5.03889	5.75571
DTNBP1	0.716569	0.00283692	chr6	15660601	15664399	4.97885	5.69542
ICOSLG	0.715845	0.000638713	chr21	45665601	45670799	5.29692	6.01277
HLTF	0.715787	7.42e-05	chr3	148802401	148806999	5.71238	6.42817
C9orf93	0.715639	0.000191954	chr9	15761801	15767199	5.48747	6.20311
EGR1	0.71162	0.00181083	chr5	137799201	137802799	5.13357	5.84519
PLXND1	0.710452	0.00880598	chr3	129310801	129313999	4.72002	5.43048
MIR4777	0.710259	6.67e-06	chr2	232222601	232229999	5.92927	6.63952
ODZ4	0.710206	0.00122106	chr11	79147201	79151999	5.15024	5.86045
PDE1C	0.70768	0.000630415	chr7	32243401	32248199	5.34291	6.05059
RAI14	0.707052	0.00306011	chr5	34655601	34660999	5.43119	6.13824
SP1	0.706876	0.00129739	chr12	53774601	53779399	5.17292	5.87979
FGF6	0.706594	3.95e-05	chr12	4542401	4546599	5.7465	6.45309
MIR3126	0.705917	0.00378409	chr2	69403001	69406399	4.96115	5.66706
TXNIP	0.705799	0.000524561	chr1	145437201	145442199	5.38897	6.09477
GRM8	0.705511	0.00395452	chr7	126790801	126795599	5.03684	5.74235
EHD1	0.705049	0.000786511	chr11	64643201	64647799	5.53856	6.2436
LAPTM5	0.703738	0.000144158	chr1	31227201	31231399	5.59991	6.30365
PRDM6	0.703594	0.00710642	chr5	122423801	122426599	4.78694	5.49053
GLIS3	0.702415	0.00600435	chr9	4092801	4097399	5.01305	5.71546
NFATC3	0.702124	0.00230474	chr16	68192401	68196799	5.16983	5.87196
MAD1L1	0.70202	9.72e-06	chr7	2113201	2117999	5.92163	6.62365
RTN4RL2	0.70128	0.00263645	chr11	57225401	57229199	5.04047	5.74175
RHBDL3	0.700529	0.000823128	chr17	30586801	30592599	5.3471	6.04763
ZSCAN23	0.698546	3.72e-06	chr6	28410601	28415399	6.05924	6.75779
VCP	0.698496	1.01e-25	chr9	35046201	35076599	8.1134	8.81189
DSP	0.698404	1.88e-05	chr6	7537801	7544599	5.87413	6.57254
FOS	0.696757	0.000540894	chr14	75742801	75746999	5.35808	6.05484
HMGA2	0.695399	0.000522506	chr12	66216601	66222199	5.61003	6.30543
NFATC2	0.694669	4.17e-05	chr20	50176601	50183799	5.79699	6.49165
SKAP2	0.6944	0.00632776	chr7	26903401	26906599	5.01305	5.70745
CDCA7L	0.693399	0.000251944	chr7	22181001	22187799	5.55781	6.25121
TERF1	0.693385	0.00525456	chr8	73918001	73921599	4.88952	5.58291
SELPLG	0.693162	7.8e-11	chr12	109022001	109030599	6.9201	7.61327
RAB39A	0.692867	0.000675124	chr11	107796801	107801199	5.35973	6.05259
STOM	0.691457	0.0049186	chr9	124131201	124134599	4.91994	5.61139
CCNA1	0.691154	0.00100562	chr13	37004001	37009399	5.32076	6.01191
DDX50	0.691075	3.75e-06	chr10	70658601	70664999	6.09492	6.786
SREBF1	0.690174	3.65e-07	chr17	17738201	17746199	6.31029	7.00046
FAM101A	0.690018	6.25e-05	chr12	124862401	124868799	5.79753	6.48755
GYPC	0.689385	0.000207296	chr2	127412001	127416999	5.6005	6.28988
ZNF786	0.688836	0.000502291	chr7	148765401	148770599	5.43695	6.12579
COL23A1	0.687052	4.82e-05	chr5	177988201	177992999	5.82261	6.50966
TSC22D4	0.686761	0.00365033	chr7	100074601	100078799	5.21349	5.90025
OSBPL5	0.68656	0.000155457	chr11	3173601	3179599	5.61857	6.30513
SLC16A3	0.686516	2.27e-08	chr17	80185201	80196799	6.75923	7.44575
MDM2	0.685288	0.00526512	chr12	69199801	69203799	5.00839	5.69368
RPP25	0.685166	2.46e-05	chr15	75246201	75253199	5.99407	6.67923
DOK1	0.682991	4.85e-06	chr2	74798601	74807199	6.10636	6.78935
POLR3B	0.682503	0.0010544	chr12	106730601	106736399	5.4045	6.08701
PPCDC	0.682278	0.000524561	chr15	75333401	75340399	6.31339	6.99566
HNRNPH3	0.681734	0.00252702	chr10	70089601	70093199	5.27064	5.95237
PPCDC	0.679861	0.00733353	chr15	75320201	75323999	4.93425	5.61411
CYP2R1	0.678885	0.00901735	chr11	14911801	14914599	4.88788	5.56676
CWC22	0.678777	0.000946227	chr2	180871001	180876399	5.41166	6.09044
CCDC85B	0.677626	0.00046325	chr11	65655601	65659599	5.51292	6.19054
ARHGEF12	0.677327	0.000638713	chr11	120250601	120256399	5.45399	6.13132
GAS7	0.677197	1.63e-05	chr17	9966201	9971399	6.00921	6.6864
AAK1	0.677128	0.00463733	chr2	69870401	69874399	5.22329	5.90041
RFC2	0.677021	0.00702504	chr7	73662401	73667199	4.93358	5.6106
GBX2	0.676889	0.000753246	chr2	236860401	236865999	5.45453	6.13142
SUMO1P1	0.67676	0.000218496	chr20	52551401	52557599	5.64938	6.32614
PRMT7	0.676501	0.00366135	chr16	68389001	68391999	5.17483	5.85133
CMKLR1	0.67588	1.15e-05	chr12	108680801	108689599	6.0601	6.73598
TTL	0.674816	2.92e-08	chr13	41128601	41140399	6.61739	7.29221
TOMM7	0.674378	0.00187639	chr7	22860401	22864799	5.22671	5.90108
PODXL	0.674237	9.79e-06	chr7	131237001	131244799	6.06752	6.74175
ROBO3	0.673784	0.00494204	chr11	124744201	124748599	5.0544	5.72819
OSTalpha	0.673449	0.000711906	chr3	195944001	195948999	5.43656	6.11001
SH2B3	0.672549	3.1e-12	chr12	111840001	111851799	7.24702	7.91957
LOC100507421	0.672496	0.00352299	chr7	140830601	140834799	5.15675	5.82924
MTMR9	0.67243	0.00632283	chr8	11140201	11142799	4.9619	5.63433
LOC400550	0.67233	0.000783606	chr16	86515801	86520399	5.45871	6.13104
EZH1	0.672277	0.00443511	chr17	40896201	40898599	5.38077	6.05305
SLCO1C1	0.670768	0.00288108	chr12	20854001	20858399	5.19947	5.87024
ALAS1	0.670179	0.0021932	chr3	52229601	52234799	5.22787	5.89805
CTDP1	0.669274	8.43e-06	chr18	77440401	77447799	6.10878	6.77805
LINGO2	0.669096	0.00448961	chr9	28337401	28342399	5.24105	5.91014
C2orf76	0.668548	0.00394865	chr2	120123001	120127399	5.12397	5.79252
DALRD3	0.666333	3.64e-10	chr3	49051401	49066999	7.66153	8.32787
THY1	0.663175	0.00054755	chr11	119291001	119296599	5.52069	6.18387
PRDM12	0.661614	8.39e-07	chr9	133534601	133543999	6.40295	7.06456
RAB20	0.661456	3.8e-06	chr13	111170401	111179599	6.22549	6.88695
ACSM4	0.659334	0.00460473	chr12	7519801	7523999	5.12117	5.7805
AP5B1	0.658366	0.00019373	chr11	65541401	65550799	6.22486	6.88323
SQSTM1	0.656722	0.000501581	chr5	179245601	179250999	5.63544	6.29216
GLI1	0.655582	0.00371471	chr12	57852601	57856599	5.20139	5.85697
HES3	0.653564	0.000611125	chr1	6299401	6308399	6.00855	6.66212
NOC4L	0.653418	0.00195495	chr12	132630201	132633199	5.39319	6.0466
COL13A1	0.652767	0.00757381	chr10	71559601	71562999	4.96638	5.61915
SIN3A	0.652615	0.000974586	chr15	75742601	75747999	5.57184	6.22446
LAP3	0.65247	0.00234512	chr4	17577801	17581599	5.3447	5.99717
TBX5	0.652416	0.00166491	chr12	114849201	114854399	5.42511	6.07752
ATF7IP	0.651442	2.12e-07	chr12	14514601	14522999	6.5542	7.20565
ZKSCAN1	0.650863	0.00191993	chr7	99610001	99615399	5.55048	6.20134
SLC39A10	0.649523	0.00314823	chr2	196590401	196596199	5.22527	5.87479
SELK	0.647755	0.00509409	chr3	53925401	53929799	5.16179	5.80954
SDC3	0.646931	2.23e-08	chr1	31339401	31352599	6.77361	7.42054
FAM214B	0.646423	0.00465319	chr9	35109601	35113199	5.18854	5.83497
SYT7	0.645935	0.000818146	chr11	61320401	61326599	5.61103	6.25697
MIR202	0.645502	1.37e-07	chr10	135068801	135075999	6.65813	7.30363
FOXF1	0.643815	9.45e-10	chr16	86531801	86545399	7.02289	7.66671
TPPP3	0.643735	4.15e-06	chr16	67422001	67430799	6.3338	6.97753
LOC149950	0.642458	0.00913252	chr20	31173401	31177399	5.04405	5.68651
SNAPC3	0.642063	0.000782208	chr9	15446201	15452199	5.61909	6.26115
IRX3	0.641794	2.66e-05	chr16	54084001	54091399	6.15437	6.79617
TBC1D13	0.641086	0.00254791	chr9	131547001	131551399	5.3986	6.03969
C2orf69	0.638644	0.00383569	chr2	200773801	200777599	5.25384	5.89248
NCAPG2	0.638521	3.34e-06	chr7	158528801	158537199	6.41962	7.05814
YWHAZ	0.636072	0.0012762	chr8	101967201	101971399	5.58413	6.2202
RAB38	0.636034	0.00060153	chr11	87902801	87909799	5.63994	6.27597
MKX	0.635423	0.00364154	chr10	28031401	28035599	5.28719	5.92261
KAZALD1	0.634481	3.85e-08	chr10	102819001	102828599	6.79329	7.42778
VAMP8	0.634353	0.0053019	chr2	85803201	85808399	5.16329	5.79765
KCNB1	0.633599	1.69e-05	chr20	48096401	48106199	6.20116	6.83476
JPH3	0.633397	0.00748979	chr16	87636601	87639999	5.09638	5.72977
SLC27A5	0.63293	0.00782933	chr19	59009201	59013599	5.09643	5.72936
METTL24	0.631463	0.00160077	chr6	110677601	110682599	5.46793	6.09939
ZNF292	0.631426	0.00841625	chr6	87863401	87867199	5.09519	5.72662
PDE2A	0.631244	0.00988526	chr11	72351601	72355399	5.02284	5.65409
EGOT	0.630874	0.000371527	chr3	4778001	4785799	5.7972	6.42807
CCDC147	0.630311	0.00285123	chr10	106143001	106149199	5.38057	6.01088
CYP27B1	0.62905	0.000362094	chr12	58155401	58162599	6.02152	6.65057
HRC	0.627214	0.000154313	chr19	49651201	49657599	6.01413	6.64134
DMTF1	0.627125	0.000441643	chr7	86780001	86789599	6.03996	6.66709
PIKFYVE	0.627017	0.000527508	chr2	209135801	209142999	5.7647	6.39172
PDGFB	0.626902	3.36e-11	chr22	39620401	39639599	7.30346	7.93036
EFHA1	0.62597	0.00457841	chr13	22176401	22180199	5.29628	5.92225
CETP	0.625816	0.00839672	chr16	56998001	57001599	5.09662	5.72244
RARA	0.622547	0.00198673	chr17	38477001	38481399	5.48867	6.11121
ABCA2	0.622427	1.97e-09	chr9	139923001	139930999	7.06363	7.68605
CALR	0.621642	1.26e-08	chr19	13043801	13054599	6.94244	7.56408
LZTFL1	0.621508	0.000726577	chr3	45882601	45885799	5.70318	6.32469
MIR139	0.621199	0.00333708	chr11	72299201	72305399	5.80639	6.42759
REPIN1	0.62082	0.000955485	chr7	150063601	150069199	5.67681	6.29763
MIR548F2	0.619947	0.00425115	chr2	212726201	212731199	5.34776	5.96771
GIMAP7	0.619734	0.00666148	chr7	150204801	150209399	5.26191	5.88165
RPIA	0.619566	7.42e-05	chr2	89022001	89028999	6.06666	6.68623
GANC	0.619552	0.0037045	chr15	42577401	42582199	5.35553	5.97509
GPR133	0.619485	0.00128233	chr12	131473801	131480199	5.61974	6.23922
OR7G1	0.619133	0.000249864	chr19	9219201	9226399	5.91262	6.53175
LOC100506649	0.618778	1.89e-09	chr12	120650201	120661999	7.07607	7.69485
TRMT11	0.61763	0.00562816	chr6	126306001	126311399	5.26573	5.88336
FAM109A	0.6176	0.00153925	chr12	111647001	111654799	5.57184	6.18944
MBP	0.617392	0.00853922	chr18	74826001	74829199	5.18447	5.80186
NR4A3	0.616357	0.000702877	chr9	102583601	102589999	5.73203	6.34839
EMILIN3	0.616031	1.88e-05	chr20	39997601	40006999	6.32896	6.94499
UBE3C	0.615851	0.00171758	chr7	156929801	156934599	5.55127	6.16712
HCK	0.61475	0.00499129	chr20	30637601	30642399	5.28844	5.90319
BCL2L11	0.614709	2.76e-07	chr2	111873201	111882799	6.72808	7.34279
CCNJ	0.614655	0.00707157	chr10	97801401	97804599	5.2236	5.83825
DUSP2	0.614304	0.00450316	chr2	96808201	96812399	5.3122	5.9265
PHF20	0.613681	0.00183263	chr20	34358401	34361999	5.55931	6.17299
MLEC	0.613519	0.000244004	chr12	121122001	121128399	5.95184	6.56536
CCDC13	0.612908	0.00745867	chr3	42810801	42814999	5.189	5.80191
SUMO1P1	0.612832	0.00318152	chr20	52489001	52493999	5.44411	6.05694
MALAT1	0.612221	3.19e-06	chr11	65262601	65275799	7.02943	7.64165
VAV3	0.611743	0.000675124	chr1	108481201	108488399	5.81765	6.42939
GLDC	0.6112	0.0041769	chr9	6593401	6598599	5.42628	6.03748
ARPC3	0.610724	0.00891883	chr12	110886201	110890799	5.27347	5.8842
ATP5G2	0.610087	0.002088	chr12	54066001	54071399	5.56145	6.17154
CCDC57	0.609936	0.000635258	chr17	80172801	80179399	5.934	6.54393
NQO2	0.609715	0.000362395	chr6	3019601	3026399	6.01611	6.62582
RASA3	0.609409	0.00336676	chr13	114819401	114824599	5.44697	6.05638
KCNH2	0.608293	0.000153088	chr7	150667801	150674599	6.06083	6.66913
CHST15	0.607146	0.000687181	chr10	125851201	125857799	5.78051	6.38765
WSCD2	0.606609	1.66e-05	chr12	108520201	108529999	6.39586	7.00247
IRS2	0.605312	6.77e-05	chr13	110431001	110437599	6.21953	6.82484
GTF2E1	0.605253	7.94e-09	chr3	120451801	120462599	7.12394	7.72919
HEY2	0.604151	0.000361823	chr6	126066801	126072999	5.99388	6.59804
TRIM68	0.604075	0.00766009	chr11	4628001	4631999	5.30999	5.91407
HMGCS1	0.60351	0.00284763	chr5	43312601	43315999	5.49747	6.10098
GTF2A1	0.603211	2.69e-05	chr14	81681601	81691599	6.32726	6.93047
TXNRD1	0.602165	0.00026898	chr12	104677801	104690799	6.6794	7.28157
SLBP	0.601313	0.000240115	chr4	1711601	1717399	5.98937	6.59069
FAM154A	0.600199	0.000364244	chr9	18816201	18823999	5.92708	6.52728
CREB5	0.599611	0.00498426	chr7	28554201	28561799	5.72047	6.32008
MYPOP	0.599066	3.76e-05	chr19	46399401	46407199	6.29204	6.89111
CDH4	0.598365	0.00532242	chr20	60169601	60174199	5.37911	5.97748
TCF7L2	0.59792	1.08e-05	chr10	114734001	114745799	6.43721	7.03513
SLC15A4	0.597652	3.76e-05	chr12	129055001	129059799	6.29434	6.89199
ZNF227	0.597117	0.00494204	chr19	44737001	44741799	5.4149	6.01202
TMEM59L	0.596809	2.39e-05	chr19	18718201	18729399	6.40812	7.00493
MDGA1	0.596176	4.21e-05	chr6	37660601	37668599	6.35745	6.95362
HSPC072	0.595772	0.000203791	chr20	18773401	18779999	6.03166	6.62743
FAM83D	0.595749	0.000240429	chr20	37552401	37558199	6.03042	6.62617
SEPT11	0.595327	0.00585681	chr4	77869801	77874799	5.41427	6.0096
GCSH	0.594996	0.00671356	chr16	81129401	81132799	5.34557	5.94056
MIR3692	0.594416	0.00168337	chr6	158047801	158054599	5.64968	6.2441
SCARA5	0.593384	0.000342413	chr8	27820201	27828999	5.9873	6.58069
MIR223	0.593333	0.00457351	chrX	65231201	65236799	5.446	6.03933
UBB	0.592568	0.00327144	chr17	16281801	16285399	5.55012	6.14269
RGL3	0.592494	0.00108086	chr19	11529201	11534999	5.9965	6.58899
PXDC1	0.592386	0.00251777	chr6	3749001	3755599	5.65539	6.24778
GRIN1	0.592272	0.000505073	chr9	140043601	140049199	6.11182	6.7041
MB21D1	0.591868	0.00470831	chr6	74159201	74164199	5.45599	6.04786
GTF3C3	0.591851	0.00517712	chr2	197663601	197668799	5.48721	6.07906
EMX2	0.591778	0.00254791	chr10	119292201	119296999	5.57082	6.1626
IQGAP2	0.591009	0.00855815	chr5	75696801	75700799	5.25021	5.84122
JUNB	0.590655	0.000955485	chr19	12900201	12905799	5.78283	6.37349
KIAA0513	0.588418	0.00064124	chr16	85058401	85067199	5.90476	6.49317
C2orf83	0.587778	0.00297497	chr2	228477201	228483999	5.838	6.42577
PROKR2	0.586998	0.00841625	chr20	5294401	5299599	5.45469	6.04168
CBX4	0.586229	0.00310971	chr17	77813601	77818399	5.90019	6.48642
SNORD59B	0.584924	0.00152771	chr12	57035401	57041599	5.7892	6.37412
DPYSL5	0.584724	0.00118384	chr2	27068801	27073599	5.79729	6.38201
KIF26B	0.584218	0.0011217	chr1	245316601	245323199	5.83078	6.415
LINC00426	0.583526	0.00288108	chr13	30943201	30949999	6.02117	6.6047
SRCIN1	0.583273	7.13e-07	chr17	36724601	36737599	6.80127	7.38454
SHMT2	0.583256	0.00314823	chr12	57622801	57627799	5.60092	6.18417
ATP8B5P	0.582254	1.88e-05	chr9	35379401	35390399	6.44637	7.02862
P4HB	0.582043	0.00450832	chr17	79813401	79819999	5.74446	6.3265
C3orf72	0.580297	0.000151847	chr3	138661001	138669399	6.22086	6.80116
NUP153	-0.586923	0.000530407	chr6	17805201	17810399	6.53581	5.94889
HMGB2	-0.587981	3.21e-10	chr4	174203801	174210599	7.94986	7.36188
PPARGC1B	-0.595005	0.00400232	chr5	149152001	149156199	6.09497	5.49997
IQSEC1	-0.596997	0.00223908	chr3	13113401	13116599	6.21217	5.61518
TMEM14E	-0.601551	0.00709414	chr3	152149601	152152999	5.90951	5.30796
DTL	-0.611613	0.00461321	chr1	212196401	212201399	6.05808	5.44647
CACNA1C	-0.618067	0.00674525	chr12	2415801	2419399	5.85599	5.23792
SYN3	-0.619777	5.39e-05	chr22	33309601	33314199	6.80064	6.18086
ARHGAP26	-0.622433	0.00988568	chr5	142395401	142399199	5.75484	5.13241
WDTC1	-0.623198	0.00421394	chr1	27602001	27605599	5.91086	5.28766
TSPAN14	-0.63067	0.00876718	chr10	82253601	82257799	5.75739	5.12672
NME7	-0.636117	0.00990655	chr1	169333201	169335799	5.68729	5.05118
HK2	-0.636895	7.24e-06	chr2	75119401	75125799	6.95936	6.32247
S100P	-0.637137	0.00161179	chr4	6688401	6693399	6.1732	5.53606
NT5DC3	-0.651183	7.68e-06	chr12	104190601	104196999	6.86816	6.21697
FAM46C	-0.651629	0.00658649	chr1	118159001	118162599	5.71769	5.06606
SPDYE3	-0.6524	0.000371527	chr7	99913801	99918799	6.32843	5.67603
SMYD3	-0.652775	0.000868785	chr1	246553001	246556799	6.24193	5.58915
DTX2P1-UPK3BP1-PMS2P11	-0.657176	0.00437712	chr7	76626401	76628399	5.81612	5.15895
ASPH	-0.663722	0.00223177	chr8	62491401	62495199	5.94258	5.27886
ACACA	-0.665464	0.00819159	chr17	35702601	35705799	5.59147	4.926
NUP210	-0.667074	4.04e-05	chr3	13448801	13453599	6.66865	6.00158
IL17RC	-0.668162	0.0035321	chr3	9951801	9955999	5.81484	5.14667
PIK3CG	-0.670929	0.00493998	chr7	106514601	106517599	5.72892	5.05799
ZNF683	-0.68733	0.00531632	chr1	26696801	26700599	5.67734	4.99001
MYOM2	-0.699047	0.00448438	chr8	2904401	2907999	5.63876	4.93971
ST6GAL1	-0.702389	0.000741365	chr3	186719201	186723599	6.00965	5.30726
NCEH1	-0.712278	0.00740637	chr3	172384801	172387399	5.44546	4.73318
UBR2	-0.717878	0.00887239	chr6	42534401	42537799	5.39459	4.67671
CD244	-0.720674	0.00017356	chr1	160813001	160816799	6.21161	5.49093
CD82	-0.721103	0.00057222	chr11	44588801	44592399	6.12611	5.405
ZBED4	-0.721435	1.13e-08	chr22	50257601	50264399	7.22227	6.50084
FAM49B	-0.723045	0.00539386	chr8	131020601	131023799	5.50882	4.78577
SH3KBP1	-0.7234	0.00200786	chrX	19894601	19898999	5.72803	5.00463
MAP2K2	-0.735512	0.00704854	chr19	4094801	4097799	5.43575	4.70024
TUBGCP6	-0.737522	0.00133205	chr22	50672201	50675999	5.77463	5.03711
LOC100286938	-0.741898	0.00870887	chr9	79901401	79904399	5.41336	4.67146
KCNS1	-0.746882	0.00155262	chr20	43668001	43670199	5.69409	4.94721
SPECC1L	-0.760382	0.000802052	chr22	24700401	24703399	5.80534	5.04495
MLC1	-0.760866	1.34e-07	chr22	50524001	50530199	7.30268	6.54181
RFXANK	-0.767607	0.000352778	chr19	19296801	19299799	5.95144	5.18383
CENPO	-0.786133	0.00545542	chr2	25027201	25030599	5.34544	4.55931
MIR4706	-0.787538	2.4e-05	chr14	65505801	65511599	6.35954	5.572
DUSP10	-0.795211	2.62e-05	chr1	221895801	221899799	6.26279	5.46758
RNF166	-0.798594	0.00527648	chr16	88769201	88771999	5.24849	4.44989
CHURC1	-0.802257	1.54e-05	chr14	65380401	65384399	6.24457	5.44231
DPY19L2P2	-0.806503	0.000945578	chr7	102884401	102891999	5.67714	4.87064
COL23A1	-0.807581	0.000132327	chr5	177915801	177920399	5.95978	5.1522
CENPF	-0.807631	0.00112894	chr1	214780401	214784799	5.57966	4.77203
TIFA	-0.808003	0.00780163	chr4	113202601	113203999	5.13199	4.32399
RBMXL3	-0.834533	0.00107404	chrX	114424001	114426799	5.53051	4.69598
LAMC1	-0.844373	0.000933298	chr1	183040401	183043399	5.71855	4.87418
GLT8D1	-0.850829	1.28e-06	chr3	52751801	52757599	6.40291	5.55208
C21orf56	-0.970832	2.29e-06	chr21	47601201	47605599	5.99449	5.02366
DIS3	-1.08809	0.00019121	chr13	73378801	73381199	5.16381	4.07572
RNF215	-1.1072	0.000184807	chr22	30786001	30788399	5.12098	4.01377
