# Supplementary material for: Small molecule-induced epigenomic reprogramming of APL blasts leading to antiviral-like response and c-MYC downregulation
Source: Cancer Gene Ther. 2022 Dec 19;30(5):671–82. doi: 10.1038/s41417-022-00576-w (PMC10191840; doi:10.1038/s41417-022-00576-w)
Supplement: Supplementary file 14 — Supplemental Table 5 [file 41417_2022_576_MOESM14_ESM.xlsx]

## Sheet: Supplementary_H3K27ac
H3K27ac
Gene Name	log2(FC)	FDR	Chromosome	Start	End	Conc_Ctrl	Conc_Treat
AP3B2	1.97914	4.02e-104	chr15	83377001	83379599	6.5262	8.50534
XKR7	1.93175	1.91e-48	chr20	30554401	30557599	5.37085	7.30259
LINC00256A	1.87257	7.36e-63	chr9	115874001	115875199	5.88769	7.76026
CERS3	1.81729	3.22e-194	chr15	101076401	101082599	7.65333	9.47061
DISP2	1.72948	2.83e-80	chr15	40649001	40652199	6.57878	8.30825
SCAMP5	1.69888	1.45e-68	chr15	75285401	75289399	6.38613	8.08502
LOC400548	1.62845	4.61e-48	chr16	85168601	85171599	6.0146	7.64305
CAMSAP2	1.60951	1.66e-98	chr1	200706401	200710999	7.15662	8.76613
OR1G1	1.59055	5.11e-65	chr17	3026401	3032399	6.54998	8.14054
DHRS4L1	1.56837	2.29e-30	chr14	24501201	24503799	5.46705	7.03542
TNFRSF9	1.56579	1.76e-196	chr1	7998601	8005999	8.21259	9.77838
CHPF	1.54988	5.68e-118	chr2	220405801	220409999	7.74992	9.29979
HIST2H2BC	1.5447	0	chr1	149814801	149821999	10.1993	11.744
ACOXL	1.46175	6.08e-29	chr2	111491401	111494599	5.64567	7.10742
GANC	1.45174	0	chr15	42558401	42587799	11.5518	13.0035
CHGB	1.40927	5.25e-44	chr20	5890801	5893799	6.41601	7.82528
TGM2	1.40893	3.6e-70	chr20	36794801	36800199	7.11593	8.52486
LCE3A	1.39739	1.55e-140	chr1	152592601	152596999	8.18065	9.57803
LTK	1.38254	4.01e-203	chr15	41802201	41811999	8.71202	10.0946
VTRNA1-1	1.37406	4.3e-97	chr5	140089001	140092599	7.69456	9.06862
SLC18A1	1.36781	6.22e-68	chr8	20043001	20047799	7.19641	8.56422
SAT2	1.35901	9.09e-32	chr17	7529801	7531399	6.14314	7.50215
PARP14	1.35752	1.38e-164	chr3	122396801	122402399	8.47079	9.82831
CHRM4	1.35142	1.13e-92	chr11	46409201	46416399	7.65595	9.00737
ZFYVE1	1.31597	3.65e-110	chr14	73490401	73495999	8.01401	9.32998
HERC5	1.31561	2.29e-149	chr4	89374801	89382199	8.64196	9.95757
SHOX2	1.31009	2.8e-57	chr3	157822401	157825399	7.06843	8.37852
MIR4300	1.30633	7.17e-35	chr11	81597001	81601399	6.3625	7.66883
RAB38	1.28866	4.53e-255	chr11	87903201	87913599	9.29178	10.5804
POM121L2	1.28819	0	chr6	27278801	27305399	10.335	11.6232
PHC1	1.28258	3.85e-107	chr12	9063801	9070199	8.07183	9.35441
TM6SF1	1.28037	5.03e-95	chr15	83775401	83779999	8.11449	9.39485
LOC100268168	1.27231	2.96e-27	chr5	172380201	172383999	6.06864	7.34095
LACC1	1.2665	8.33e-268	chr13	44447201	44457999	9.42037	10.6869
MIR650	1.26454	2.97e-50	chr22	23165801	23170399	7.0043	8.26883
WSB2	1.26007	1.04e-154	chr12	118496201	118504199	8.65109	9.91117
LGALS3BP	1.25612	4.08e-39	chr17	76973601	76978999	6.66609	7.92221
RBM47	1.25598	3.67e-133	chr4	40618001	40629999	8.59214	9.84812
ASPHD1	1.24954	2.45e-36	chr16	29909601	29913999	6.55976	7.8093
CLEC9A	1.24717	3.89e-34	chr12	10179001	10182199	6.46747	7.71464
BOLA1	1.24145	0	chr1	149847801	149891599	11.2972	12.5386
ECSIT	1.23068	8.36e-115	chr19	11636601	11641399	8.32418	9.55485
LOC728323	1.22192	2.87e-63	chr2	243028201	243029999	7.4836	8.70552
PRAF2	1.21216	2.13e-32	chrX	48930401	48932999	6.48804	7.7002
GDPD1	1.19926	8.3e-58	chr17	57296601	57299599	7.52089	8.72015
LHX3	1.19922	1.32e-123	chr9	139095601	139108799	8.56915	9.76837
S100A8	1.19493	3.55e-30	chr1	153357601	153360799	6.43616	7.63109
HIST1H1B	1.18789	0	chr6	27752801	27874399	14.1794	15.3673
YPEL1	1.18512	2.52e-54	chr22	22087601	22091599	7.36139	8.54651
ARG2	1.17552	5.77e-32	chr14	68085001	68087799	6.5906	7.76612
GPS2	1.16781	1.7e-124	chr17	7215201	7222399	8.62694	9.79475
LOC401052	1.16642	5.65e-44	chr3	10054801	10060999	7.25725	8.42366
HFE	1.14572	0	chr6	25999401	26289399	15.0486	16.1943
SERPINB8	1.14535	1.54e-127	chr18	61633201	61639399	8.8005	9.94585
R3HDM4	1.14022	7.37e-59	chr19	912401	915399	7.59568	8.7359
YIF1A	1.13675	5.33e-133	chr11	66052201	66058999	9.26926	10.406
HIST1H2AG	1.13636	0	chr6	27086201	27137399	12.7954	13.9318
ZNF625	1.1346	7.99e-35	chr19	12265801	12268399	6.83898	7.97358
ARRDC5	1.1269	1.37e-97	chr19	4893601	4905199	8.4015	9.5284
SIGLEC1	1.12418	1.35e-88	chr20	3686201	3698999	8.28692	9.41109
ALOX5AP	1.1185	4.18e-89	chr13	31308001	31315799	8.29156	9.41005
ARRDC4	1.11234	2.04e-89	chr15	98502001	98507999	8.28791	9.40025
KRT15	1.10911	9.2e-29	chr17	39676201	39679999	6.64263	7.75174
SYP	1.10123	7.7e-31	chrX	49054401	49057999	6.77151	7.87274
CEP55	1.09682	8.36e-252	chr10	95254001	95265199	9.87108	10.9679
SLC7A4	1.08473	7.83e-59	chr22	21389601	21395599	7.77649	8.86121
MFSD6	1.07743	5.04e-51	chr2	191271601	191275799	7.59371	8.67114
PARP2	1.07562	1.17e-178	chr14	20807801	20815199	9.46637	10.542
CHFR	1.0717	6.3e-70	chr12	133462201	133465999	8.05663	9.12833
KLRK1	1.06977	2.07e-240	chr12	10540801	10553999	10.0565	11.1263
HLCS	1.06779	3.25e-100	chr21	38335601	38341599	8.6221	9.68989
TP53INP1	1.06589	1.53e-29	chr8	95959201	95963599	7.18899	8.25488
BATF2	1.06196	3.65e-82	chr11	64760801	64773199	8.32227	9.38422
EHD4	1.05802	3.01e-105	chr15	42257201	42266399	8.75335	9.81137
ZNF204P	1.05385	6.4e-46	chr6	27340401	27345399	7.50767	8.56152
KIAA0513	1.04327	5.66e-148	chr16	85055601	85066399	9.25966	10.3029
FAM125A	1.03994	4.36e-132	chr19	17528601	17533599	9.08254	10.1225
PI4K2A	1.03564	1.74e-67	chr10	99396401	99406599	8.13963	9.17527
COMMD9	1.0293	3.74e-41	chr11	36309201	36313199	7.61552	8.64482
CASP4	1.02448	1.62e-72	chr11	104836201	104840599	8.36952	9.394
ANXA5	1.02295	1.43e-65	chr4	122615601	122620199	8.11669	9.13965
MRPL28	1.01861	2.75e-37	chr16	418601	422399	7.30774	8.32635
IGFBP4	1.01657	4.02e-288	chr17	38589001	38611199	10.8055	11.8221
SMG8	1.01531	1.62e-174	chr17	57285601	57293199	9.57059	10.5859
ZNF366	1.01416	4.84e-84	chr5	71795201	71807399	8.9428	9.95696
COMMD4	1.0136	2.99e-80	chr15	75626601	75629999	8.67745	9.69105
ZNF682	1.01323	2.46e-33	chr19	20148201	20150999	7.14857	8.1618
LOC100289561	1.01121	1.94e-17	chr7	102003201	102005999	6.18502	7.19623
GCFC1-AS1	1.00687	1.44e-76	chr21	34097201	34107199	9.56221	10.5691
CCNG2	1.00537	1.16e-145	chr4	78074201	78082599	9.33607	10.3414
BCAS3	1.00473	3e-75	chr17	58752601	58758399	8.46681	9.47154
LOC729609	1.0039	1.9e-38	chrX	20007001	20010599	7.41916	8.42306
IFIT1	1.00369	1.48e-90	chr10	91147201	91156599	8.70667	9.71036
ATP10D	1.00249	5.87e-56	chr4	47484201	47489999	8.01185	9.01435
ZP3	0.995584	1.04e-23	chr7	76046601	76051399	6.7676	7.76318
ADAMTS6	0.994679	3.53e-42	chr5	64775801	64780199	7.60987	8.60455
ZNF684	0.992632	4.41e-125	chr1	40995601	41001999	9.16218	10.1548
ANKRD26	0.990931	7.48e-57	chr10	27387601	27390799	8.10672	9.09765
ATP6V0A1	0.984515	7.16e-180	chr17	40604401	40614599	9.76232	10.7468
CTSG	0.98421	5.93e-101	chr14	25040401	25049199	8.88218	9.86639
CCT6P3	0.979968	5.53e-53	chr7	64497801	64501199	7.96875	8.94871
PIP4K2C	0.979455	1.45e-70	chr12	57984001	57988999	8.45066	9.43011
PPARG	0.977296	2.37e-69	chr3	12388601	12401999	9.44392	10.4212
AMICA1	0.975171	1.75e-202	chr11	118067201	118102199	10.6408	11.6159
GDAP1	0.970316	4.34e-21	chr8	75261801	75263999	6.64856	7.61887
ZBTB41	0.968322	8.08e-136	chr1	197165801	197172599	9.44034	10.4087
SAMHD1	0.967942	1.35e-127	chr20	35574401	35590599	10.4466	11.4145
ZNF329	0.966201	1.67e-30	chr19	58664801	58667399	7.19157	8.15777
TXLNB	0.964993	3.87e-188	chr6	139608001	139633599	10.3837	11.3487
IFIT2	0.964576	4.38e-85	chr10	91052801	91066199	9.61733	10.5819
MOV10	0.964256	1.73e-105	chr1	113214401	113221399	9.06298	10.0272
TSC22D1	0.961644	2.21e-75	chr13	45007401	45015799	8.548	9.50964
KIAA0226	0.960437	1.61e-83	chr3	197460601	197465799	8.84184	9.80227
C12orf5	0.960269	2.93e-45	chr12	4429401	4433199	7.78827	8.74854
BSN	0.959745	1.46e-31	chr3	49590401	49593799	7.3324	8.29214
ATG4A	0.95866	1.33e-81	chrX	107331601	107336599	8.87128	9.82994
ANG	0.95799	4.1e-99	chr14	21147801	21154199	8.93849	9.89648
ZNF451	0.957458	5.65e-38	chr6	56950001	56954999	7.54801	8.50546
SPR	0.957124	5.46e-74	chr2	73112601	73116999	8.58261	9.53974
VPS45	0.956443	8.84e-134	chr1	150036401	150047399	9.58207	10.5385
TEP1	0.956245	3.33e-115	chr14	20879601	20887799	9.23309	10.1893
NFKBIB	0.953736	2.24e-61	chr19	39387401	39392999	8.60487	9.5586
CYB5R4	0.952396	1.2e-40	chr6	84568001	84574199	8.76663	9.71902
NCALD	0.952204	1.82e-24	chr8	103139601	103142599	6.91164	7.86384
C16orf52	0.951968	2.51e-68	chr16	22017801	22021999	8.42298	9.37495
RCAN1	0.950038	1.33e-31	chr21	35984801	35989399	7.28855	8.23859
SHKBP1	0.947885	7.44e-48	chr19	41079401	41084799	7.93819	8.88607
DAPK3	0.947868	5.64e-44	chr19	3968001	3972599	7.95322	8.90108
STX12	0.946784	1.31e-90	chr1	28096801	28108199	9.09769	10.0445
KLHL22	0.940763	1.13e-58	chr22	20845001	20853999	9.2377	10.1785
LRP10	0.938238	2.35e-136	chr14	23337801	23345199	9.56846	10.5067
LEKR1	0.938139	0	chr3	156528601	156547999	11.0781	12.0162
DNAJC28	0.937558	5.37e-65	chr21	34863001	34867399	8.40238	9.33994
ANKRD53	0.935852	1.31e-20	chr2	71202401	71205599	6.70374	7.63959
OAS3	0.935692	2.36e-28	chr12	113375001	113378599	7.45393	8.38962
C1QTNF2	0.932465	1.3e-14	chr5	159796201	159798399	6.15828	7.09075
CD274	0.930049	1.2e-87	chr9	5445601	5456999	8.87409	9.80414
NSD1	0.929148	7.94e-16	chr5	176554601	176558599	6.31645	7.2456
CCDC63	0.929071	1.18e-50	chr12	111283801	111294799	8.08228	9.01135
SLC25A20	0.928957	6.72e-36	chr3	48933401	48940599	8.76267	9.69162
ARRDC3	0.925471	1.71e-179	chr5	90671801	90682399	10.4808	11.4063
BBS4	0.924067	2.24e-113	chr15	72974001	72981599	9.26922	10.1933
AES	0.924009	1.92e-48	chr19	3059401	3064199	8.08482	9.00883
GPI	0.923667	3.72e-53	chr19	34847401	34853999	8.19966	9.12333
FUCA1	0.922771	4.38e-57	chr1	24190601	24197199	8.26043	9.1832
TMEM62	0.921873	1e-47	chr15	43423801	43428599	8.91915	9.84102
UPF3B	0.920403	4.44e-103	chrX	118983001	118989799	9.13493	10.0553
RBL2	0.919255	7.35e-124	chr16	53466201	53477999	9.91018	10.8294
TTC30A	0.91893	0	chr2	178482801	178508799	11.9669	12.8859
BBS12	0.915006	4.32e-37	chr4	123652201	123655599	7.75078	8.66579
AP5B1	0.914245	4.45e-256	chr11	65535001	65553599	10.6498	11.564
RAB3C	0.91138	3e-53	chr5	57876601	57880399	8.32083	9.23221
ZNF641	0.909868	2.85e-84	chr12	48741601	48746999	8.8927	9.80256
LMAN1L	0.909464	5.04e-39	chr15	75105601	75113199	7.78755	8.69701
ZNF221	0.908057	4e-34	chr19	44454001	44456799	7.55828	8.46634
BTN2A3P	0.907964	6.01e-56	chr6	26419201	26426199	8.38108	9.28905
ZNF200	0.907595	4.11e-98	chr16	3281401	3286999	9.39255	10.3001
EIF3F	0.906177	6.11e-70	chr11	8007201	8012799	8.65522	9.5614
RNF20	0.901496	9.65e-46	chr9	104294801	104298799	8.2927	9.19419
FAM177A1	0.900947	1.72e-102	chr14	35511601	35519399	9.27255	10.1735
PAPSS1	0.897134	1.6e-58	chr4	108638801	108643399	8.52399	9.42112
RRAGC	0.896171	7.09e-71	chr1	39322001	39328799	8.80821	9.70438
CTH	0.887469	1.39e-52	chr1	70874601	70879999	8.48896	9.37643
TRIM34	0.885639	2.3e-20	chr11	5645001	5647599	6.86169	7.74733
PKM2	0.885082	3.9e-80	chr15	72526201	72536799	9.04958	9.93466
IFIT5	0.883637	5.65e-75	chr10	91172201	91179599	8.83382	9.71746
KCNG4	0.883357	6.46e-13	chr16	84271001	84274199	6.1651	7.04845
ZNF528	0.880193	9.3e-39	chr19	52899601	52902799	7.97542	8.85561
RAB2B	0.878592	8.63e-72	chr14	21940201	21948799	9.39781	10.2764
MAP3K9	0.877936	5.2e-26	chr14	71274801	71278599	7.32331	8.20125
PLEKHM3	0.876742	1.12e-111	chr2	208882801	208898999	9.42012	10.2969
RLTPR	0.875254	3.57e-50	chr16	67677801	67681399	8.33662	9.21187
FAM83G	0.875014	2.64e-71	chr17	18901601	18911599	8.78041	9.65542
BARX1	0.873317	3.25e-61	chr9	96718601	96725999	8.6082	9.48152
PET112	0.873171	4.2e-33	chr4	152678201	152683399	8.38884	9.26201
LOC100507173	0.871557	1.64e-21	chr6	27659001	27663599	7.42265	8.29421
ZNF665	0.871276	1.21e-88	chr19	53693601	53701599	9.14103	10.0123
OSBPL11	0.870799	2.86e-96	chr3	125310001	125316399	9.33149	10.2023
MLL4	0.867011	4.96e-107	chr19	36204401	36211399	9.382	10.249
CBWD1	0.866775	4.96e-18	chr9	175001	180199	6.7243	7.59108
DVL3	0.866473	1.63e-115	chr3	183869401	183877199	9.49678	10.3633
MYH10	0.865825	6.24e-25	chr17	8532201	8535599	7.25824	8.12407
GLIPR1L2	0.863833	3.15e-80	chr12	75781801	75788999	9.02057	9.8844
LOC100132707	0.861735	1.71e-72	chr7	154716601	154722999	8.88902	9.75075
KIF1B	0.861601	6.96e-44	chr1	10267801	10272799	8.32622	9.18782
ASGR2	0.861409	6.93e-167	chr17	7010401	7028599	10.2885	11.1499
ZNF611	0.861361	5.13e-63	chr19	53236001	53239399	8.69622	9.55758
TTC30B	0.857801	1.1e-50	chr2	178416601	178422399	9.53346	10.3913
ZNF670	0.856544	1.04e-76	chr1	247239401	247245599	8.95193	9.80847
MIR7-1	0.855893	4.13e-22	chr9	86575601	86582599	7.10074	7.95663
PA2G4P4	0.855601	1.43e-40	chr3	156519601	156527799	8.02667	8.88227
STAMBP	0.854963	5.57e-155	chr2	74050001	74067799	10.1027	10.9577
RS1	0.854432	2.76e-24	chrX	18692201	18694399	7.26539	8.11982
SGK3	0.853783	1.24e-83	chr8	67622601	67629599	9.1595	10.0133
ALDOA	0.853671	1.1e-96	chr16	30059801	30070599	9.29859	10.1523
PLEKHH2	0.852316	9.34e-22	chr2	43863801	43867599	7.16938	8.0217
LPGAT1	0.847278	6.93e-49	chr1	212000201	212005599	8.39757	9.24484
HMOX1	0.844269	7.81e-88	chr22	35766601	35781399	9.21076	10.055
PIGH	0.843422	4.18e-63	chr14	68062801	68068799	8.72824	9.57166
EFHA2	0.843395	2.81e-33	chr8	16881801	16886799	7.8079	8.65129
NEDD9	0.839499	6.69e-39	chr6	11229601	11236599	8.70941	9.54891
EDEM2	0.839439	1.31e-124	chr20	33727401	33737399	9.72869	10.5681
FCGR2A	0.838706	3.47e-55	chr1	161467601	161478199	8.76083	9.59953
ZKSCAN3	0.838192	2.45e-166	chr6	28313401	28327399	10.3475	11.1857
YPEL5	0.83809	7.18e-57	chr2	30368001	30375399	8.59272	9.43081
C8orf69	0.837254	5.62e-23	chr8	96225201	96229399	7.23746	8.07472
TNIP1	0.836724	2.66e-76	chr5	150469801	150481599	9.02104	9.85777
C4orf34	0.835782	1.31e-222	chr4	39635001	39651399	10.5753	11.4111
TIRAP	0.834825	2.45e-45	chr11	126148001	126155399	8.30919	9.14401
LOC100288637	0.83286	1.42e-18	chr15	30940001	30944399	6.94979	7.78265
SOCS1	0.832824	7.36e-92	chr16	11344801	11352999	9.53663	10.3695
NARFL	0.831014	3.03e-43	chr16	789001	792799	8.26349	9.09451
S100A8	0.830754	2.55e-14	chr1	153361801	153364999	6.55969	7.39044
ACTR1A	0.827756	2.24e-213	chr10	104255801	104270599	10.7045	11.5323
C19orf44	0.825686	2.56e-51	chr19	16603801	16612199	8.6326	9.45829
GAS7	0.825188	2.41e-101	chr17	9908801	9928399	10.0246	10.8498
ZNF585B	0.824267	5.62e-23	chr19	37700601	37702399	7.28782	8.11209
POM121C	0.824103	2.43e-30	chr7	75114401	75116599	7.72143	8.54553
FCHO2	0.823815	7.41e-89	chr5	72249401	72255799	9.28658	10.1104
STRBP	0.823532	2.01e-51	chr9	126027801	126032599	8.58927	9.4128
BTBD8	0.822882	2e-45	chr1	92544201	92547999	8.33992	9.1628
NFXL1	0.82206	5.02e-97	chr4	47911801	47920399	9.68795	10.51
NLRC4	0.82194	1.25e-51	chr2	32484801	32492199	8.54066	9.3626
BPNT1	0.82165	1.03e-105	chr1	220261401	220271999	9.64914	10.4708
UPK3A	0.820995	4.52e-70	chr22	45680001	45693799	9.76836	10.5894
PLEKHO1	0.820452	0	chr1	150118801	150161399	11.1954	12.0158
LPP	0.820229	2.42e-29	chr3	187870001	187874599	8.14239	8.96262
FLJ38109	0.819939	2.65e-107	chr5	153822201	153829799	9.57603	10.396
GUSBP2	0.817927	2.06e-28	chr6	26922201	26926799	7.68142	8.49934
ZNF548	0.816999	4.79e-48	chr19	57900001	57904399	8.44813	9.26513
GABARAPL1	0.814385	7.56e-79	chr12	10363401	10369399	9.17814	9.99252
NEU3	0.813144	8.01e-111	chr11	74695401	74706599	9.65622	10.4694
FAM129A	0.813117	8.32e-80	chr1	184938401	184945199	9.29931	10.1124
DEDD	0.812625	3.39e-104	chr1	161095401	161106799	10.0851	10.8977
ZNF318	0.811965	1.52e-98	chr6	43331401	43343199	9.52458	10.3365
LMF2	0.811803	4.34e-149	chr22	50943001	50958199	10.0906	10.9024
LOC257396	0.810909	2.27e-41	chr5	52403001	52407399	8.47767	9.28858
TMEM219	0.808539	2.55e-73	chr16	29971001	29976399	9.15167	9.96021
TTPAL	0.807521	5.58e-49	chr20	43101801	43105999	8.67158	9.4791
SBF2	0.80737	9.86e-54	chr11	10313201	10317999	8.64985	9.45723
RRAGB	0.807224	3.63e-36	chrX	55742401	55746799	8.03262	8.83984
SERPINB1	0.806371	4.41e-90	chr6	2837601	2848199	9.39539	10.2018
ACTR3C	0.806136	7.27e-35	chr7	150017801	150024599	8.29563	9.10177
ID2	0.805942	2.19e-36	chr2	8819201	8823999	8.10246	8.9084
LYSMD3	0.805709	1.78e-77	chr5	89821801	89827399	9.15816	9.96387
OFD1	0.805257	2.12e-186	chrX	13747801	13784599	11.0917	11.897
PFKM	0.805118	9.49e-164	chr12	48493601	48504799	10.2553	11.0604
MKL2	0.80415	1.6e-41	chr16	14163401	14167799	8.4927	9.29685
C4orf22	0.804066	6.53e-18	chr4	81255401	81258799	6.98924	7.7933
USP53	0.804046	1.22e-53	chr4	120130401	120137399	9.42004	10.2241
ZNF346	0.802888	1.46e-87	chr5	176445601	176452799	9.64847	10.4514
TUBG2	0.802748	9.16e-21	chr17	40809601	40811799	7.24192	8.04467
LOC100506100	0.800964	3.64e-61	chr9	131482601	131493199	9.28576	10.0867
ARHGAP18	0.800282	8.77e-56	chr6	130028201	130035999	8.92693	9.72721
LOC401397	0.799295	2.3e-85	chr7	112748401	112767599	10.2759	11.0752
ETAA1	0.798348	4.13e-68	chr2	67623401	67631199	9.31222	10.1106
MAST3	0.798276	1.24e-16	chr19	18207201	18212399	6.90158	7.69986
PGM3	0.797693	4.43e-72	chr6	83897401	83904399	9.13876	9.93646
RNASEL	0.796017	1.33e-40	chr1	182556801	182559999	8.2801	9.07612
IGFLR1	0.795382	2.94e-148	chr19	36229201	36242199	10.2735	11.0688
TDRD7	0.791278	1.22e-38	chr9	100173601	100178799	8.22989	9.02117
RNF213	0.790941	3.77e-80	chr17	78231601	78240199	9.37945	10.1704
CANT1	0.790653	2.97e-53	chr17	77001601	77008399	8.92458	9.71523
MED27	0.79018	1.99e-31	chr9	134952601	134956599	7.89895	8.68913
RPSAP58	0.789578	1.58e-16	chr19	23945201	23947999	6.91575	7.70533
SYNRG	0.789528	3.75e-136	chr17	35962801	35984199	10.1273	10.9169
ZNF136	0.789189	1.55e-68	chr19	12272001	12278599	9.10014	9.88933
ANXA7	0.788949	3.42e-96	chr10	75165001	75175999	9.91716	10.7061
LOC731275	0.78889	8.73e-13	chr1	243264201	243265599	6.52317	7.31206
NPHP3	0.788325	6.06e-53	chr3	132438801	132444199	8.80124	9.58957
KMO	0.786799	2.4e-47	chr1	241692001	241698399	8.93218	9.71898
ATP7A	0.786419	2.87e-28	chrX	77163801	77169199	7.85652	8.64293
NIPAL2	0.785603	1.67e-40	chr8	99304001	99307999	8.39732	9.18292
DGCR14	0.785208	1.02e-51	chr22	19128001	19134599	8.65054	9.43575
CENPI	0.78495	4.35e-51	chrX	100350801	100356599	8.64092	9.42587
PARP4	0.784127	4.52e-166	chr13	25077201	25088599	10.361	11.1451
HCK	0.783927	6.77e-32	chr20	30637201	30642799	7.96995	8.75388
WWP2	0.783441	3.56e-91	chr16	69792001	69800999	9.56014	10.3436
CD163L1	0.782582	2.56e-11	chr12	7591201	7593799	6.32357	7.10615
POLR2M	0.782226	2.38e-60	chr15	57998201	58000999	9.04597	9.82819
ZNF20	0.78152	4.05e-36	chr19	12247601	12253799	8.68702	9.46854
KIF16B	0.781494	6.13e-29	chr20	16552201	16556999	7.8375	8.619
GMPPA	0.781417	3.1e-75	chr2	220358801	220367999	9.8289	10.6103
TECPR1	0.779779	1.69e-71	chr7	97876601	97884799	9.33947	10.1192
C14orf178	0.77952	2.82e-66	chr14	78222401	78231399	9.66078	10.4403
SLC46A3	0.779079	1.8e-25	chr13	29290401	29294799	8.04658	8.82566
TRAPPC2P1	0.777922	1.55e-35	chr19	57872801	57876199	8.12706	8.90498
FCAR	0.776252	1.18e-16	chr19	55384801	55388199	7.12907	7.90533
FBXO48	0.774252	1.77e-101	chr2	68688201	68698999	10.2558	11.03
SELK	0.773207	1.81e-60	chr3	53922001	53927599	9.0257	9.79891
FAM102B	0.771914	8.87e-46	chr1	109099401	109107399	8.8561	9.62801
TOR3A	0.770729	2.37e-123	chr1	179048201	179064999	9.98959	10.7603
ZNF491	0.770256	6.95e-24	chr19	11907201	11910799	7.62026	8.39051
ZNF468	0.770255	1.59e-12	chr19	53360001	53362599	6.54569	7.31595
NUP133	0.769966	2.72e-81	chr1	229639201	229653399	10.0212	10.7912
NUDT7	0.76931	2.77e-234	chr16	77748401	77775999	10.9613	11.7306
CLEC2B	0.76853	6.51e-40	chr12	10016201	10025399	8.80333	9.57186
H2AFJ	0.768104	9.5e-89	chr12	14920601	14931399	10.0251	10.7932
CLDN12	0.768053	9.69e-104	chr7	90029201	90048199	9.8667	10.6348
CBLB	0.767995	9.76e-56	chr3	105584201	105590199	8.83448	9.60247
C8orf44	0.767953	2.49e-199	chr8	67570201	67587599	10.6961	11.4641
RETSAT	0.767654	8.45e-154	chr2	85576601	85590999	10.3204	11.088
STX16	0.764221	1.44e-263	chr20	57220001	57243399	11.1192	11.8834
MTRF1	0.764142	4.07e-59	chr13	41830401	41839199	9.03902	9.80317
TDRKH	0.763157	3.19e-40	chr1	151761401	151767399	8.39474	9.1579
GPR141	0.763076	6.7e-19	chr7	37775001	37782799	7.22804	7.99112
MIR4777	0.762708	0	chr2	232218201	232272199	12.3333	13.096
MRPL1	0.761406	3.77e-114	chr4	78779801	78792399	9.91425	10.6757
LOC90246	0.760597	7.4e-11	chr3	128222601	128226799	6.38562	7.14622
UBC	0.760338	5.84e-300	chr12	125397801	125416199	12.0626	12.8229
HGF	0.759976	8.04e-222	chr7	81386401	81414199	11.2121	11.9721
BTN3A3	0.759906	9.49e-30	chr6	26437401	26442999	9.18267	9.94257
VPRBP	0.759524	1.65e-100	chr3	51528401	51538399	9.79061	10.5501
PI4KA	0.758514	3.88e-75	chr22	21209801	21218199	9.33695	10.0955
CCDC167	0.758331	2.64e-18	chr6	37465601	37468599	7.21665	7.97498
C2CD3	0.757624	3.08e-176	chr11	73875001	73889599	10.5631	11.3208
ZNF620	0.756067	7.7e-31	chr3	40545601	40550399	8.1018	8.85786
TESK2	0.755692	2.35e-38	chr1	45953601	45960599	8.44132	9.19702
PARD6B	0.755331	2.75e-88	chr20	49343001	49351199	9.55719	10.3125
C7orf70	0.75479	0	chr7	6360001	6489999	13.3787	14.1335
TTLL1	0.754093	1.37e-45	chr22	43481601	43491799	8.84316	9.59725
FLJ22447	0.754081	4.42e-71	chr14	62025001	62039999	10.5578	11.3118
EXOG	0.75377	2.64e-30	chr3	38537201	38541999	8.01789	8.77166
RPAP1	0.753074	1.12e-49	chr15	41832801	41837999	8.77033	9.52341
BIK	0.752926	1.21e-177	chr22	43505601	43552999	11.8536	12.6065
MIR4518	0.752642	9.06e-11	chr16	30513001	30518399	6.37927	7.13191
APOF	0.751919	1.73e-57	chr12	56746801	56756799	9.64579	10.3977
SKA1	0.751779	8.59e-60	chr18	47899201	47906199	9.05408	9.80586
KDM1B	0.750683	1.28e-83	chr6	18152001	18159799	9.50434	10.255
ZNF844	0.7495	8.62e-15	chr19	12174801	12178199	6.8979	7.6474
LOC441461	0.749288	7.13e-48	chr9	102667201	102671799	8.70829	9.45758
LIMA1	0.749152	2.97e-59	chr12	50610001	50619399	9.29703	10.0462
SEC24D	0.749047	1.2e-88	chr4	119750401	119761199	9.66557	10.4146
ZNF238	0.74852	1.45e-42	chr1	244208801	244211599	8.5819	9.33042
RNFT1	0.748473	1.72e-77	chr17	58038401	58044799	9.45107	10.1995
TTC25	0.74819	2.59e-87	chr17	40082001	40091799	9.57337	10.3216
TRIM22	0.74791	1.16e-34	chr11	5709201	5715199	8.29982	9.04773
CFD	0.747802	7.15e-35	chr19	856601	861199	8.27679	9.02459
HDAC3	0.746991	6.85e-85	chr5	141008801	141019399	9.55546	10.3025
DONSON	0.746559	1.2e-32	chr21	34956601	34966199	9.46224	10.2088
PTPN23	0.745764	6.04e-112	chr3	47416801	47426199	9.98225	10.728
SPPL2A	0.743595	1.13e-51	chr15	51054001	51060399	9.70079	10.4444
TSPYL2	0.743316	1.87e-21	chrX	53111001	53113199	7.54173	8.28505
ABCD2	0.742751	1.31e-13	chr12	40012201	40015399	6.80998	7.55273
RIOK3	0.741822	7.12e-67	chr18	21030801	21039999	9.39476	10.1366
IFIT3	0.741572	1.56e-44	chr10	91085801	91090999	8.63379	9.37537
MPP5	0.741048	2.44e-69	chr14	67704801	67711399	9.33267	10.0737
ZNF441	0.740985	8.25e-36	chr19	11876201	11879799	8.36245	9.10344
ZNF79	0.740236	1.1e-73	chr9	130184001	130190599	9.59472	10.335
ACYP1	0.739685	3.16e-36	chr14	75527801	75532799	8.62716	9.36685
C5orf54	0.739676	5.65e-73	chr5	159823201	159829999	9.42136	10.161
CLDN23	0.739513	2.54e-14	chr8	8557801	8560399	6.89819	7.6377
RSG1	0.7388	3.72e-46	chr1	16561201	16566199	8.8809	9.6197
KIAA0494	0.738607	1.72e-63	chr1	47180601	47185999	9.26397	10.0026
C19orf40	0.738488	3.77e-35	chr19	33460601	33465599	8.30633	9.04482
SNX24	0.738006	3.63e-24	chr5	122178201	122182599	7.72174	8.45975
BRIP1	0.737796	2.99e-73	chr17	59935601	59945399	9.66205	10.3998
TAX1BP3	0.737693	3.91e-64	chr17	3570001	3575399	9.16931	9.907
C16orf42	0.737683	1.35e-42	chr16	1399801	1404399	8.74563	9.48331
PES1	0.737643	1.25e-59	chr22	30999201	31007799	9.18504	9.92268
ARHGAP25	0.736985	0	chr2	68986201	69074399	12.8741	13.6111
PSMD4	0.736855	1.79e-81	chr1	151222001	151234399	9.5257	10.2626
RNF126P1	0.735799	5.6e-16	chr17	55121601	55125399	7.1637	7.8995
MKNK1	0.734876	9.8e-50	chr1	47064401	47072799	8.89851	9.63339
MIR365A	0.734861	8.79e-12	chr16	14401801	14405799	6.60753	7.34239
ALPK1	0.734506	6.68e-35	chr4	113215801	113222599	8.68082	9.41533
ZFYVE16	0.733761	1.2e-59	chr5	79700601	79707999	9.52017	10.2539
PLSCR1	0.733682	6.07e-40	chr3	146258201	146263799	8.51152	9.24521
HOTAIRM1	0.732979	6.56e-85	chr7	27131601	27145999	10.0667	10.7997
TTC30B	0.732819	1.08e-10	chr2	178411201	178415599	6.4572	7.19002
ING3	0.732668	2.44e-103	chr7	120586801	120600199	10.1795	10.9121
AP1G2	0.732633	1.62e-46	chr14	24034401	24039199	8.77405	9.50669
CBFA2T2	0.73223	3.2e-92	chr20	32072401	32081999	9.72569	10.4579
C20orf111	0.732149	5.84e-127	chr20	42827801	42848999	10.3442	11.0764
COX8C	0.731927	8.4e-45	chr14	93807801	93816399	8.80823	9.54016
TMEM106A	0.731182	3.07e-86	chr17	41359001	41367999	9.7091	10.4403
UBE4B	0.730968	1.45e-76	chr1	10090001	10097799	9.66041	10.3914
TRIM4	0.728709	8.28e-111	chr7	99504201	99519599	10.7618	11.4905
ZNF329	0.727668	3.86e-25	chr19	58660801	58663199	7.83505	8.56271
C9orf25	0.727184	1.94e-57	chr9	34436401	34468399	9.92459	10.6518
PPM1D	0.726002	4.14e-156	chr17	58674001	58684199	10.5242	11.2502
HDAC11	0.72364	1.79e-28	chr3	13518001	13522799	8.05489	8.77853
IPP	0.723114	1.8e-69	chr1	46211201	46219799	9.55337	10.2765
PTPN21	0.722176	2.62e-09	chr14	89020001	89022399	6.30001	7.02219
SOAT1	0.721655	8.9e-48	chr1	179260401	179266599	8.80269	9.52434
SUV39H1	0.721335	1.1e-66	chrX	48553001	48561599	9.42307	10.1444
TMEM120A	0.720962	1.46e-74	chr7	75618601	75630799	9.47871	10.1997
RUFY1	0.719962	2.43e-71	chr5	178974201	178982999	9.67299	10.393
LOC100134868	0.718699	1.98e-38	chr20	25988001	25991599	8.50168	9.22038
TBC1D23	0.718587	1.69e-61	chr3	99977801	99984199	9.22706	9.94565
POU2F1	0.718459	8.11e-28	chr1	167295401	167301399	8.02153	8.73999
MIIP	0.718079	2.19e-73	chr1	12076401	12083199	9.55984	10.2779
TRNAU1AP	0.718041	1.14e-62	chr1	28877001	28883399	9.59535	10.3134
PEX19	0.717572	1.06e-53	chr1	160250801	160258799	9.30188	10.0194
TUBGCP5	0.717288	3.31e-64	chr15	22832401	22840199	9.25596	9.97324
CD82	0.717151	4.55e-97	chr11	44577001	44603399	11.1545	11.8717
PPP1R42	0.716579	1.14e-22	chr8	67937801	67942399	7.77929	8.49587
LOC100505549	0.71616	5.7e-20	chr18	55296001	55299199	7.55513	8.2713
ATF3	0.716046	1.82e-09	chr1	212739401	212741599	6.3226	7.03865
PARP6	0.716018	4.2e-55	chr15	72560801	72567399	9.04936	9.76538
MPV17L2	0.714987	7.45e-51	chr19	18300201	18307399	8.92958	9.64456
KLHDC10	0.714928	9.38e-78	chr7	129702201	129717199	10.2033	10.9182
DKFZP686I15217	0.714268	4.86e-120	chr6	2985001	2997799	10.1923	10.9065
ZNF500	0.714132	1.5e-94	chr16	4811601	4820599	9.87121	10.5853
SGOL1	0.711763	1.32e-90	chr3	20222001	20230599	9.84361	10.5554
SGMS1	0.711697	1.38e-154	chr10	52378601	52388199	10.6216	11.3333
ATP8B3	0.71114	4.53e-43	chr19	1808601	1815199	8.86752	9.57866
C4orf3	0.711076	2.34e-44	chr4	120218401	120224199	9.47018	10.1813
CIDECP	0.711023	2.52e-50	chr3	10065001	10072399	9.65543	10.3665
CCDC130	0.710714	2.91e-52	chr19	13853601	13862799	9.26055	9.97127
CA6	0.710649	1.75e-14	chr1	9005401	9010199	7.04998	7.76063
BCL10	0.710363	1.03e-58	chr1	85736801	85744399	9.24531	9.95567
PGGT1B	0.71026	5.84e-41	chr5	114593801	114600999	9.42197	10.1322
PLS1	0.709347	8.48e-40	chr3	142313401	142317799	8.59763	9.30698
AKR7A2	0.709291	5.3e-112	chr1	19635001	19649799	10.1112	10.8205
TBC1D13	0.709149	8e-75	chr9	131543401	131556799	10.0967	10.8059
SQRDL	0.709066	1.03e-83	chr15	45925401	45939999	10.5085	11.2176
CNN2	0.708758	1.43e-29	chr19	1025601	1029799	8.82308	9.53184
PHF8	0.70871	1.56e-64	chrX	54067201	54073199	9.37871	10.0874
ZNF334	0.707918	4.81e-23	chr20	45140201	45143399	7.78401	8.49193
MRPS31	0.707524	6.67e-64	chr13	41338801	41348599	9.6387	10.3462
TXK	0.707109	2.16e-18	chr4	48127401	48133999	7.47824	8.18535
KIF27	0.706594	2.97e-27	chr9	86532801	86537999	8.64999	9.35658
AAGAB	0.706491	5.58e-65	chr15	67543801	67549399	9.33741	10.0439
TEX30	0.706197	4.29e-280	chr13	103416001	103444599	11.4601	12.1663
MIR4632	0.705937	6.55e-101	chr1	12232801	12263999	9.97598	10.6819
RNF168	0.705901	5.92e-74	chr3	196224401	196232799	9.99567	10.7016
GLIPR1	0.705131	1.88e-108	chr12	75863801	75885199	10.7005	11.4057
KAT2B	0.705028	6.27e-46	chr3	20078601	20086199	9.06007	9.7651
HSPA4L	0.704493	1.14e-60	chr4	128699801	128707399	9.26696	9.97145
ASH2L	0.704037	1.44e-134	chr8	37960001	37968999	10.4719	11.1759
GUCY2D	0.70383	5.44e-11	chr17	7904001	7906399	6.64151	7.34534
NBEAL1	0.703824	1.02e-71	chr2	203875201	203888599	9.54125	10.2451
ACYP2	0.703612	5.11e-81	chr2	54337601	54345599	9.66943	10.373
RRM2B	0.703128	5.13e-160	chr8	103242401	103256599	10.7938	11.4969
C11orf73	0.7025	8.82e-94	chr11	86010601	86017399	9.88144	10.5839
SEC23A	0.702478	1.53e-64	chr14	39568401	39577599	9.40079	10.1033
SMAP1	0.701974	1.47e-50	chr6	71376001	71381399	9.27066	9.97264
COPB1	0.701254	1.73e-68	chr11	14515801	14527399	9.67795	10.3792
POLB	0.701013	4.93e-37	chr8	42194401	42199799	8.79967	9.50069
SARS	0.700868	1.87e-34	chr1	109754601	109759799	8.75793	9.45879
ISCA2	0.700667	1.35e-41	chr14	74957801	74963999	8.93293	9.63359
EGOT	0.700631	1.83e-163	chr3	4775601	4804399	11.0933	11.7939
GPATCH3	0.700459	9.7e-86	chr1	27211801	27229799	10.6641	11.3645
PLA2G15	0.700395	2.59e-68	chr16	68270201	68287999	9.79019	10.4906
DDX23	0.699307	5.58e-60	chr12	49239201	49249799	10.5311	11.2304
C6orf106	0.698958	2.45e-107	chr6	34655801	34667199	10.1048	10.8037
ADNP2	0.698724	1.25e-15	chr18	77865801	77870799	7.85919	8.55792
CCDC22	0.697997	6.66e-49	chrX	49090201	49100199	9.60218	10.3002
EHBP1	0.697979	2.63e-44	chr2	62928801	62937399	9.59502	10.293
CNEP1R1	0.697097	3.18e-62	chr16	50054401	50067599	9.74568	10.4428
TIPARP	0.697077	8.13e-135	chr3	156389401	156411399	10.44	11.137
IBA57	0.696888	7.53e-38	chr1	228350201	228357799	9.03849	9.73537
SWAP70	0.696565	4.73e-63	chr11	9682601	9690199	9.42151	10.1181
SUMF1	0.695982	1.45e-107	chr3	4503201	4521599	10.1187	10.8147
YIPF1	0.695535	4.94e-33	chr1	54352401	54356999	8.39933	9.09486
C19orf47	0.694995	6.14e-25	chr19	40852601	40855999	8.10122	8.79622
TOMM22	0.694866	1.22e-67	chr22	39074401	39083799	9.45866	10.1535
TOM1	0.694744	5.18e-91	chr22	35692601	35707199	9.90673	10.6015
C6orf165	0.694702	5.43e-25	chr6	88114801	88120199	7.99537	8.69008
AHR	0.694611	5.33e-83	chr7	17335201	17347799	9.74815	10.4428
IRX5	0.694359	2.26e-28	chr16	54967401	54972999	8.33274	9.0271
USP38	0.694285	1.3e-67	chr4	144103801	144112599	9.69923	10.3935
HDAC6	0.694223	8.28e-64	chrX	48653201	48663999	10.0927	10.7869
SENP2	0.69418	1.78e-47	chr3	185302401	185308399	9.03779	9.73197
KRR1	0.693955	8.81e-102	chr12	75894401	75907199	10.1202	10.8141
CCDC23	0.693612	2.48e-50	chr1	43281001	43291599	9.09266	9.78628
COG6	0.693367	2.76e-50	chr13	40228201	40233999	9.08501	9.77837
CCDC117	0.692173	3.74e-37	chr22	29167201	29172999	8.91743	9.6096
KAZALD1	0.691908	0	chr10	102808201	102834399	12.3365	13.0284
LOC339803	0.691291	6.13e-34	chr2	61368601	61374999	8.56467	9.25596
CCP110	0.691208	1.84e-75	chr16	19528201	19542199	10.2241	10.9153
RNASEH2B	0.691173	0	chr13	51475601	51507599	11.9416	12.6327
UCK1	0.690985	1.77e-46	chr9	134403201	134408799	9.0464	9.73738
RHBDF2	0.6902	9.93e-39	chr17	74485401	74492599	8.70295	9.39315
C19orf52	0.690084	2.57e-93	chr19	11036001	11044799	9.9321	10.6222
RB1	0.689913	4.91e-137	chr13	48873401	48884599	10.4988	11.1887
USP18	0.689488	1.76e-27	chr22	18630001	18636199	8.47423	9.16372
SVIP	0.68929	1.39e-09	chr11	22849601	22851999	6.49419	7.18348
OS9	0.689129	6.54e-46	chr12	58085201	58093399	9.16061	9.84974
EAPP	0.689122	1.03e-55	chr14	35005001	35009799	9.20213	9.89125
SCAMP2	0.68888	3.24e-133	chr15	75154801	75169799	10.4605	11.1494
CNP	0.688829	4.11e-123	chr17	40106401	40130199	10.819	11.5078
VPS8	0.688103	1.58e-40	chr3	184526801	184533999	8.74031	9.42841
MIR4489	0.687511	7.73e-97	chr11	65415401	65435399	10.8786	11.5661
NAT1	0.687138	2.88e-21	chr8	18066401	18071399	7.76987	8.45701
SCAND2	0.686619	8.9e-59	chr15	85171201	85180599	9.3619	10.0485
SNRNP48	0.686382	7.91e-88	chr6	7586401	7594999	9.85872	10.5451
NR3C1	0.686147	1.04e-11	chr5	142813201	142816199	6.82573	7.51187
SKAP2	0.685846	3.36e-100	chr7	26891601	26906599	10.0588	10.7446
ZNF585A	0.685801	7.39e-11	chr19	37662401	37664599	6.84677	7.53257
GYLTL1B	0.685566	1.87e-76	chr11	45936201	45943799	9.72309	10.4087
MYLK2	0.685509	4.37e-22	chr20	30397601	30406199	7.82747	8.51298
ALDH3A2	0.685501	3.89e-153	chr17	19545801	19562999	10.7067	11.3922
MTMR12	0.685353	3.91e-78	chr5	32308401	32318399	9.71873	10.4041
APOL2	0.685215	1.02e-33	chr22	36631801	36637199	8.50914	9.19436
GRAMD2	0.685047	1.73e-09	chr15	72486001	72489599	6.49154	7.17658
FAM50B	0.684912	2.11e-42	chr6	3842401	3851599	8.7998	9.48472
NPLOC4	0.684651	1.34e-54	chr17	79597401	79605599	9.27967	9.96432
LAMTOR3	0.684529	1.39e-48	chr4	100808801	100817599	9.14021	9.82474
DVL2	0.683623	5.2e-127	chr17	7134001	7147599	11.0598	11.7434
CAST	0.683517	2.77e-12	chr5	96038001	96040599	6.897	7.58052
LOC642846	0.683444	6.32e-14	chr12	9434601	9436399	7.16073	7.84418
CXXC1	0.683319	1.1e-101	chr18	47802601	47818199	10.7137	11.397
RMND5B	0.683221	6.63e-36	chr5	177555601	177560399	8.57551	9.25873
SRXN1	0.682914	2.88e-79	chr20	625801	643999	10.0091	10.692
RANGRF	0.682852	2.51e-50	chr17	8186001	8200999	10.1494	10.8322
CLOCK	0.682357	2.74e-92	chr4	56408001	56415599	10.0311	10.7135
FPGT	0.682084	3.25e-15	chr1	74662601	74666199	7.48232	8.1644
LOC729852	0.682036	8.74e-84	chr7	7677601	7684599	10.1624	10.8444
CDC26	0.681736	2.94e-76	chr9	116035001	116045599	9.95947	10.6412
SCFD1	0.680603	2.96e-54	chr14	31088401	31094599	9.38382	10.0644
MEAF6	0.679974	5.95e-59	chr1	37975601	37983399	9.47586	10.1558
MPPE1	0.679268	1.06e-49	chr18	11905601	11918799	9.94025	10.6195
FRY	0.679078	7.73e-127	chr13	32590001	32631999	11.2569	11.936
ZNF766	0.678995	6.21e-82	chr19	52770801	52776399	9.82169	10.5007
MED8	0.678774	2.39e-54	chr1	43851801	43857599	9.43525	10.114
TWF1	0.678693	2.97e-115	chr12	44194601	44206399	10.2998	10.9785
FAM76A	0.678615	6.95e-53	chr1	28050201	28058999	9.15475	9.83336
ABCB10	0.678423	8.27484626595067e-316	chr1	229656001	229705199	12.131	12.8094
KIAA1841	0.678208	2.15e-24	chr2	61289401	61297599	9.21661	9.89481
DYNC1LI1	0.677776	7.28e-81	chr3	32608401	32615799	9.80002	10.4778
RSBN1	0.677737	3.69e-131	chr1	114345001	114360599	10.4859	11.1637
CEBPG	0.677736	8.06e-68	chr19	33861401	33870799	9.5672	10.2449
PHF11	0.677654	2.61e-53	chr13	50066401	50076799	9.59118	10.2688
HBP1	0.677647	3.8e-97	chr7	106805201	106818399	10.3801	11.0577
ARSA	0.677621	5.12e-39	chr22	51064401	51069199	8.73271	9.41033
HECA	0.677343	9.41e-44	chr6	139451801	139462199	9.31533	9.99267
PPP4R4	0.677303	8.37e-18	chr14	94638601	94642999	7.61513	8.29244
MON1B	0.67689	1.16e-76	chr16	77222201	77228399	9.7139	10.3908
COPG1	0.676698	1.76e-64	chr3	128966001	128972999	9.75775	10.4344
MMS22L	0.676674	2.2e-114	chr6	97722201	97734799	10.2986	10.9753
ITPRIPL2	0.676086	4.67e-21	chr16	19127401	19133199	7.7958	8.47189
HELB	0.676054	4.82e-62	chr12	66692601	66707199	9.77886	10.4549
GZMH	0.675611	4.87e-17	chr14	25072401	25078999	7.46895	8.14456
NUBP2	0.675514	5.6e-26	chr16	1829601	1835599	8.77268	9.4482
NXT2	0.675307	2.67e-34	chrX	108778801	108782399	8.5688	9.24411
BANP	0.674855	1.49e-110	chr16	87978601	87998799	10.8475	11.5223
EMR2	0.674745	1.8e-46	chr19	14885201	14890999	9.29276	9.96751
ASXL1	0.674648	7.5e-201	chr20	30917401	30959399	11.4439	12.1186
PPP3CB	0.67442	7.76e-108	chr10	75243001	75267999	10.5019	11.1763
GLE1	0.674375	6.11e-72	chr9	131254201	131272199	9.92407	10.5984
MIR3194	0.674059	1.42e-109	chr20	50022601	50072199	10.2417	10.9158
SLC36A1	0.673948	3.28e-41	chr5	150825401	150835199	9.12436	9.79831
BBS7	0.673947	1.11e-23	chr4	122789401	122792599	7.98824	8.66219
ZNF709	0.673693	3.09e-26	chr19	12592801	12597199	8.16178	8.83548
APPBP2	0.673269	1.29e-82	chr17	58598801	58605799	9.83319	10.5065
NPC1	0.67261	8.23e-76	chr18	21159001	21169399	9.77447	10.4471
CDK7	0.672263	1.4e-50	chr5	68527401	68535999	9.35548	10.0277
CLCC1	0.672183	1.99e-50	chr1	109502401	109508599	9.20434	9.87652
CHUK	0.671993	3.73e-86	chr10	101982601	101996799	9.9905	10.6625
VPS11	0.67199	1.49e-65	chr11	118931001	118946399	10.2472	10.9192
VPS33A	0.67164	1.88e-145	chr12	122737201	122775199	11.1543	11.8259
ZNF750	0.6712	1.13e-10	chr17	80793601	80797799	6.7774	7.4486
SEMA4B	0.670933	5.41e-18	chr15	90726401	90729799	7.64931	8.32024
CUL4B	0.670864	7.9e-76	chrX	119691001	119699999	9.72039	10.3913
RRM1	0.670678	1.74e-85	chr11	4112201	4127799	10.1965	10.8672
ZNF192	0.670207	1.06e-267	chr6	28088001	28117399	11.5722	12.2424
ARAF	0.669788	2.13e-52	chrX	47418001	47424599	9.24832	9.91811
ZMAT3	0.669755	2.34e-30	chr3	178786601	178791199	8.47201	9.14177
EFR3A	0.669725	1.12e-34	chr8	132914801	132919799	8.5839	9.25362
ZNF788	0.669418	1.74e-58	chr19	12200801	12205799	9.36622	10.0356
CC2D1B	0.668952	3.84e-72	chr1	52826001	52835999	9.71608	10.385
ZNF396	0.668593	1.19e-20	chr18	32955401	32958999	7.85238	8.52098
ZAR1L	0.668523	4.85e-200	chr13	32881401	32902599	11.1488	11.8173
BTN2A2	0.668184	4.77e-35	chr6	26382001	26392799	8.65441	9.32259
AP2M1	0.667946	8.2e-45	chr3	183889001	183898999	9.8373	10.5052
CNTROB	0.667684	1.48e-56	chr17	7833601	7840999	9.45235	10.12
SMAD4	0.667628	7.23e-49	chr18	48554001	48563599	9.7501	10.4177
ERV3-1	0.667282	8.27e-70	chr7	64455201	64468399	10.4375	11.1048
ZNF490	0.666878	1.39e-42	chr19	12719401	12725599	8.95415	9.62103
L3MBTL2	0.665856	8.1e-45	chr22	41599801	41607399	9.06563	9.73148
ZNF615	0.66583	6.85e-33	chr19	52509401	52513199	8.63746	9.30329
WDR45	0.665816	8.25e-24	chrX	48935601	48939599	8.08561	8.75143
WWOX	0.6657	2.68e-40	chr16	78131601	78137799	9.06924	9.73494
PLBD2	0.665243	1.04e-39	chr12	113792601	113800399	8.88055	9.54579
KANSL3	0.664946	8.68e-83	chr2	97291201	97307599	9.96918	10.6341
PHACTR4	0.664315	1.78e-79	chr1	28694201	28705999	9.82582	10.4901
FLJ39534	0.663825	8.79e-83	chr3	47199001	47208599	10.3589	11.0228
APBB2	0.663754	3.3e-59	chr4	41213801	41220799	9.39909	10.0628
RNF13	0.663725	2.67e-65	chr3	149527801	149535599	9.53585	10.1996
TBC1D7	0.663667	4.37e-98	chr6	13321801	13341999	10.7023	11.3659
WDR19	0.663224	8.49e-41	chr4	39178401	39196599	9.93929	10.6025
EPB41L1	0.662997	1.49e-22	chr20	34696001	34706399	8.22661	8.8896
TRIM56	0.662943	2.1e-115	chr7	100722001	100735599	10.3994	11.0623
C15orf33	0.662289	1.48e-69	chr15	49909801	49916399	9.64674	10.309
ALCAM	0.661261	2.16e-127	chr3	105083601	105091999	10.6255	11.2868
SHQ1	0.661227	2.28e-41	chr3	72892601	72900599	8.94774	9.60897
ASCC2	0.660866	1.5e-49	chr22	30230201	30239799	9.19009	9.85095
EPS15	0.660793	1.9e-45	chr1	51975601	51987399	9.50766	10.1685
TSGA10	0.660643	3.56e-47	chr2	99755401	99765199	9.36517	10.0258
BAK1	0.660341	4.53e-61	chr6	33541801	33550799	9.48152	10.1419
FLJ16341	0.659539	1.21e-75	chr2	61103401	61116799	10.7886	11.4482
USF1	0.659287	2.53e-118	chr1	161009601	161021399	10.4231	11.0824
DDB2	0.658332	2.2e-88	chr11	47233601	47245799	10.043	10.7013
UBE2J2	0.658295	8.34e-58	chr1	1205001	1212199	9.86371	10.522
C9orf95	0.657422	1.11e-29	chr9	77700201	77705799	8.40507	9.0625
KATNA1	0.657337	2.78e-61	chr6	149966001	149973199	9.51821	10.1755
DBR1	0.657073	1.58e-52	chr3	137887401	137897599	9.58017	10.2372
KLHL24	0.656712	4.81e-67	chr3	183351201	183357599	9.61728	10.274
TAOK2	0.656334	2.58e-71	chr16	29982001	29990799	9.8653	10.5216
ICMT	0.656213	1.2e-55	chr1	6289801	6299599	9.44651	10.1027
MRPS10	0.656026	2.01e-86	chr6	42178601	42190599	10.0305	10.6865
LOC728175	0.655914	2.73e-12	chr4	185274401	185277999	7.03846	7.69437
LOC554206	0.655887	3.28e-14	chr16	25041401	25044999	7.30705	7.96293
SEL1L	0.655753	1.83e-28	chr14	81995201	82001799	8.36283	9.01859
LOC100507589	0.655071	3.29e-41	chr16	5079201	5086399	8.94106	9.59613
MFSD5	0.653983	3.13e-60	chr12	53641801	53653799	9.81641	10.4704
TERF1	0.653916	5.51e-25	chr8	73920201	73925599	8.16282	8.81673
ARHGAP31	0.653705	2.07e-21	chr3	119011601	119015799	7.94384	8.59754
SAMD9L	0.652811	2.99e-35	chr7	92773601	92779999	8.68711	9.33992
CCBL1	0.652789	8.05e-45	chr9	131639201	131649399	9.92658	10.5794
MIR148A	0.652768	1.54e-80	chr7	25983801	26000199	9.89719	10.55
TMEM106C	0.652715	4.88e-52	chr12	48354001	48364999	9.25791	9.91062
GCLC	0.652368	2.97e-17	chr6	53411201	53415199	7.60895	8.26132
FAM190B	0.65207	4.22e-23	chr10	86086801	86091799	8.35109	9.00316
HP	0.651903	3.11e-19	chr16	72083401	72089999	7.81412	8.46602
RBM34	0.651798	2.16e-63	chr1	235318601	235326599	9.79988	10.4517
RBMX2	0.650916	1.64e-27	chrX	129534601	129538599	8.31857	8.96949
FBXL8	0.650735	1.1e-45	chr16	67191401	67196199	9.11983	9.77057
KLHL10	0.650593	1.68e-22	chr17	39990401	39994199	8.16616	8.81675
HEATR5B	0.650525	3.45e-85	chr2	37302601	37319399	10.1302	10.7808
C11orf35	0.650481	6.69e-28	chr11	559201	562799	8.39339	9.04387
USP11	0.650437	3.73e-28	chrX	47089601	47096399	9.06996	9.7204
ALG14	0.650337	7.35e-21	chr1	95536801	95539799	7.93184	8.58217
SLC16A13	0.650319	3.24e-37	chr17	6937001	6942199	8.78902	9.43934
EXOSC9	0.650276	7.15e-66	chr4	122719801	122727599	9.88092	10.5312
CPT2	0.650167	1.54e-75	chr1	53658601	53667399	10.0857	10.7359
TP53INP2	0.650107	4.01e-54	chr20	33288401	33305199	10.1332	10.7833
RAB1A	0.649857	3.28e-148	chr2	65343401	65364799	10.8057	11.4555
POU2F1	0.649832	2.03e-113	chr1	167186601	167201599	10.4094	11.0592
CXorf21	0.649071	3.51e-63	chrX	30586401	30599999	10.2385	10.8875
TFE3	0.648952	6.32e-74	chrX	48894601	48904999	9.79071	10.4397
CASP3	0.64846	9.28e-46	chr4	185566001	185574399	10.2526	10.901
MAGED2	0.648443	1.29e-16	chrX	54834001	54837199	7.57478	8.22323
ZYG11B	0.648251	2.03e-41	chr1	53189601	53195799	8.97572	9.62397
FAM151B	0.648234	2.46e-26	chr5	79781601	79786399	8.33001	8.97825
PLA2G6	0.648099	5.47e-49	chr22	38571201	38581599	9.55399	10.2021
TAB3	0.647786	2.92e-26	chrX	30904401	30908999	8.46976	9.11755
KIAA0391	0.647698	1.26e-110	chr14	35585401	35596399	10.5638	11.2115
C6orf1	0.647493	4.26e-52	chr6	34214001	34221399	9.28855	9.93605
SHMT2	0.647092	2.77e-96	chr12	57618201	57630399	10.7243	11.3714
XPA	0.646877	3.28e-43	chr9	100455401	100462399	9.02119	9.66806
MAGED1	0.646807	7.76e-12	chrX	51635201	51637999	7.03935	7.68616
ALG13	0.645497	1.47e-34	chrX	110923601	110927399	8.69529	9.34079
ATP6V1C1	0.645486	4.41e-51	chr8	104030801	104038399	9.28877	9.93426
ATP6V1H	0.645428	1.32e-77	chr8	54751401	54760599	9.8837	10.5291
ACAT2	0.645213	1.42e-141	chr6	160171601	160191399	10.7602	11.4054
GIPC1	0.644732	3.41e-12	chr19	14605001	14609599	7.09943	7.74416
ATP6V1B2	0.64471	6.02e-41	chr8	20052801	20062599	9.49719	10.1419
CTSL1	0.644232	1.85e-12	chr9	90340401	90342399	7.1473	7.79153
TRIM37	0.644066	2.74e-79	chr17	57179401	57189999	9.94801	10.5921
ZNF823	0.64406	1.28e-33	chr19	11845801	11852599	8.74634	9.3904
TAF13	0.643881	7.07e-48	chr1	109615001	109623399	9.19807	9.84195
INTS4	0.643723	1.2e-68	chr11	77698801	77708999	9.88752	10.5312
CCNC	0.643491	2.52e-40	chr6	100004801	100018199	9.7781	10.4216
IL6R	0.642846	3.28e-80	chr1	154370001	154386599	10.7437	11.3866
TNFAIP8L3	0.64265	2.09e-09	chr15	51395201	51399199	6.68984	7.33249
CCDC97	0.642502	2.1e-42	chr19	41813201	41818799	9.03703	9.67953
MIR4420	0.642423	2.07e-13	chr1	31211801	31218399	7.2743	7.91672
ARCN1	0.642054	1.87e-69	chr11	118440801	118448599	9.81961	10.4617
ZNF624	0.641732	3.11e-41	chr17	16553801	16558799	9.00873	9.65046
KLHL12	0.641581	2.02e-42	chr1	202890201	202899199	9.3526	9.99418
N4BP2L2	0.641542	4.25e-53	chr13	33098201	33114599	10.5297	11.1712
KIFAP3	0.641493	3.83e-20	chr1	170040401	170045399	7.98954	8.63104
SGOL2	0.640645	1.86e-70	chr2	201388001	201399399	9.78065	10.4213
C5orf15	0.640396	9.56e-55	chr5	133301001	133307399	9.40203	10.0424
ATPAF2	0.640207	4.28e-147	chr17	17934201	17978599	11.238	11.8782
HELQ	0.640121	9.65e-108	chr4	84371801	84381999	10.3867	11.0269
PIR	0.640071	2.83e-08	chrX	15510001	15512399	6.50328	7.14335
FZD6	0.640054	8.17e-24	chr8	104305401	104314399	8.23538	8.87544
AIDA	0.639988	1.47e-88	chr1	222880001	222888799	10.4199	11.0599
NTAN1	0.639014	1.83e-71	chr16	15143401	15156199	9.79385	10.4329
ANKFY1	0.639007	4.38e-35	chr17	4165001	4169999	8.94231	9.58131
RRAGA	0.638556	1.82e-78	chr9	19042601	19053199	10.8328	11.4714
FXR2	0.638257	5.47e-37	chr17	7514001	7520399	8.84395	9.48221
IFIH1	0.637867	3.32e-35	chr2	163171401	163178799	9.8254	10.4633
CA6	0.637863	1.21e-29	chr1	8997001	9004199	8.51951	9.15737
HERC6	0.637776	2.79e-18	chr4	89298001	89300799	7.99959	8.63737
PRPF31	0.637761	2.28e-70	chr19	54614001	54622399	9.89319	10.5309
SP2	0.637732	5.38e-115	chr17	45965401	45980799	10.4923	11.13
SNAP23	0.637626	2.54e-95	chr15	42778401	42795199	10.5891	11.2267
FAM114A2	0.637222	3.3e-47	chr5	153416201	153422599	9.18135	9.81857
ADCY9	0.636992	3.3e-40	chr16	4158601	4168199	8.95692	9.59391
PHC3	0.636822	2.71e-84	chr3	169884601	169901399	10.29	10.9268
TBCEL	0.636509	5.07e-28	chr11	120893601	120898599	8.67936	9.31587
MYBL1	0.636007	3.05e-44	chr8	67523001	67529399	9.17293	9.80894
C5orf41	0.635919	1.2e-56	chr5	172479801	172489199	9.46941	10.1053
CEP135	0.635848	9.53e-101	chr4	56810001	56820599	10.6031	11.239
LOC441242	0.635783	5.07e-08	chr7	65234601	65236799	6.51123	7.14701
MLYCD	0.635573	1.13e-28	chr16	83931201	83935599	8.94957	9.58514
COX17	0.635198	5.14e-35	chr3	119389601	119399399	9.39181	10.027
FILIP1L	0.635189	1.09e-19	chr3	99591401	99596999	7.95555	8.59074
PDE8A	0.635068	3.63e-69	chr15	85521201	85529199	9.79051	10.4256
C1orf51	0.635058	7.9e-16	chr1	150252001	150256199	7.57674	8.2118
DUSP13	0.63441	4.94e-73	chr10	76858801	76875599	10.03	10.6644
TTC30A	0.634219	5.13e-14	chr2	178475201	178481599	7.39072	8.02494
RBM42	0.634212	2.17e-33	chr19	36117001	36122399	8.69124	9.32545
GPX4	0.633705	1.98e-84	chr19	1092001	1107999	10.069	10.7027
SRC	0.633684	6.26e-74	chr20	35975201	35999599	9.9917	10.6254
EID2	0.633648	8.91e-18	chr19	40028001	40031999	7.77455	8.4082
LYPLA2	0.633489	1.2e-45	chr1	24111401	24120999	9.54133	10.1748
MIR631	0.633213	1.77e-10	chr15	75641001	75645399	6.9033	7.53651
SLC35E1	0.632966	9.49e-60	chr19	16679201	16686999	9.61861	10.2516
ZNF322	0.63277	1.79e-36	chr6	26655601	26662999	8.87374	9.50651
ZNF18	0.632408	1.55e-43	chr17	11897401	11901799	9.09638	9.72879
PKD2L2	0.632288	3.35e-46	chr5	137221801	137227799	9.22806	9.86034
SIGLEC7	0.631748	7.14e-58	chr19	51637601	51645999	9.57409	10.2058
LRRC29	0.631688	6.87e-65	chr16	67256601	67265999	9.68507	10.3168
BPGM	0.631563	4.27e-46	chr7	134328401	134336799	9.67273	10.3043
ARHGAP9	0.631485	1.55e-126	chr12	57867401	57886999	11.1307	11.7622
SPIRE2	0.631359	1.94e-12	chr16	89892401	89897399	7.26615	7.89751
ZNF763	0.631221	1.56e-14	chr19	12073801	12077599	7.92229	8.55351
C6orf72	0.631148	4.68e-27	chr6	149884401	149892599	9.51314	10.1443
MYOF	0.63102	1.83e-47	chr10	95228001	95245199	9.23207	9.86309
FAF2	0.630874	5.79e-57	chr5	175872401	175878599	9.97256	10.6034
ZNF815	0.630608	2.79e-36	chr7	5860801	5866599	8.83124	9.46185
DERL3	0.630196	1.16e-43	chr22	24176801	24191799	9.14574	9.77594
HABP4	0.629896	5.44e-14	chr9	99210801	99214999	7.40596	8.03586
ZC3H8	0.629705	8.79e-83	chr2	113005801	113018999	10.3795	11.0092
LOC100129361	0.629054	5.12e-65	chr12	11317601	11327999	9.99003	10.6191
ZNF845	0.628551	2.26e-20	chr19	53835601	53840599	8.01483	8.64338
CCDC61	0.6285	1.22e-85	chr19	46492601	46517799	10.4803	11.1088
ROPN1L	0.62848	1.48e-284	chr5	10406001	10470999	12.0241	12.6526
KIAA0930	0.628454	4.01e-228	chr22	45603201	45639799	11.539	12.1674
LOC285819	0.628227	2.25e-53	chr6	26470801	26481799	10.0225	10.6508
AHCYL2	0.628205	4.27e-67	chr7	128857001	128873199	10.074	10.7022
SLC9A8	0.627726	3.05e-108	chr20	48423401	48444799	10.6494	11.2771
NLK	0.627299	1.48e-30	chr17	26367401	26375799	8.72661	9.35391
SEMA4F	0.627295	1.01e-11	chr2	74879001	74882199	7.13571	7.763
SLC10A7	0.62702	1.38e-38	chr4	147440601	147445799	9.07178	9.6988
FKBP7	0.626871	2.69e-88	chr2	179340001	179352599	10.1649	10.7918
LOC647979	0.626442	8.22e-26	chr20	34637201	34645599	9.46261	10.0891
ZNF226	0.626121	2.64e-16	chr19	44667801	44671199	7.7067	8.33282
WIPF2	0.625958	2.07e-39	chr17	38371001	38378799	8.98129	9.60725
APH1A	0.625274	3.13e-83	chr1	150236001	150247599	10.0859	10.7112
S100A9	0.6251	9.96e-09	chr1	153328601	153332199	6.67904	7.30414
DSTNP2	0.624907	3.07e-51	chr12	6994401	7002399	9.40722	10.0321
TAF5	0.624859	2.99e-75	chr10	105124601	105139999	10.3967	11.0216
SPNS1	0.624673	1.53e-35	chr16	28982001	28990399	9.22361	9.84828
BANF1	0.623488	2.24e-193	chr11	65739001	65784599	11.3242	11.9476
PRDM1	0.623428	4.61e-34	chr6	106531201	106539999	8.88969	9.51312
PMF1	0.623099	4.47e-50	chr1	156179001	156185799	9.48326	10.1064
RAD51B	0.622914	1.76e-54	chr14	68280401	68291199	9.67123	10.2941
BMS1P4	0.622904	1.07e-53	chr10	75487401	75492799	9.73244	10.3553
ACBD5	0.622546	2.38e-71	chr10	27526001	27534999	9.99046	10.613
ZNF345	0.622452	3.62e-31	chr19	37339201	37343399	9.01784	9.64029
EXOC6	0.622305	2.11e-41	chr10	94577601	94593799	9.08737	9.70967
KLF15	0.621781	3.46e-08	chr3	126075201	126077999	6.56269	7.18447
KIAA0415	0.621604	2.04e-57	chr7	4799201	4818399	10.9177	11.5393
TIFA	0.621341	4.18e-123	chr4	113191801	113212999	10.6848	11.3062
AARSD1	0.62108	5.94e-81	chr17	41126401	41143399	10.1253	10.7464
DPP3	0.621067	5.19e-64	chr11	66242801	66254199	10.2316	10.8527
NPTN	0.620972	6.56e-46	chr15	73919401	73927599	9.24082	9.86179
ATP6V1E1	0.620689	1.39e-73	chr22	18105201	18117799	9.96496	10.5857
COMMD6	0.62063	5.57e-55	chr13	76108001	76118599	9.49325	10.1139
PTPN12	0.620605	1.92e-72	chr7	77164001	77174599	10.8588	11.4794
ZMYND11	0.61997	1.13e-14	chr10	172601	177799	7.50986	8.12983
CDADC1	0.619572	5.24e-68	chr13	49816601	49833199	10.1277	10.7473
LRRFIP2	0.619476	9.37e-61	chr3	37214201	37221999	9.82807	10.4475
CLPB	0.619098	3.67e-58	chr11	72132801	72154999	10.0238	10.6429
SDCBP	0.618758	2.32e-39	chr8	59464601	59469199	9.09256	9.71132
RSPH1	0.618739	5.64e-10	chr21	43915201	43918799	6.92521	7.54395
TERF2	0.618679	6.54e-76	chr16	69404601	69441799	10.8343	11.4529
FAM91A1	0.618632	6.18e-37	chr8	124779001	124785999	8.91966	9.53829
SMG6	0.618516	7.26e-16	chr17	2203201	2208799	8.99234	9.61085
MEF2BNB	0.618446	8.94e-99	chr19	19299201	19307999	10.3679	10.9863
ISG15	0.618415	3.75e-35	chr1	946201	952599	8.92108	9.5395
DCTN2	0.618335	5.74e-47	chr12	57929401	57943599	9.88408	10.5024
KLLN	0.618185	2.55e-151	chr10	89615601	89640799	11.6202	12.2384
SSR2	0.618135	6.24e-41	chr1	155985801	155995399	9.15872	9.77686
HIBCH	0.618103	7e-42	chr2	191179201	191189199	9.32118	9.93929
AKT2	0.617242	2.95e-56	chr19	40784401	40793799	9.61114	10.2284
DENND4A	0.617151	6.08e-74	chr15	66075001	66094199	10.5112	11.1283
POC1A	0.616806	2.18e-72	chr3	52181801	52193399	10.2836	10.9004
FANCC	0.616519	9.23e-63	chr9	98074201	98083399	9.71054	10.3271
PRDM7	0.616424	6.8e-38	chr16	90142801	90151399	9.27619	9.89262
CATSPERG	0.616399	1.92e-18	chr19	38825001	38828599	7.89485	8.51125
DNAJB12	0.616353	2.02e-58	chr10	74104001	74118399	10.4675	11.0838
NRTN	0.615663	3.94e-38	chr19	5825201	5830599	8.9858	9.60146
CCDC14	0.615229	1.74e-29	chr3	123676801	123680999	8.59885	9.21408
ELMOD2	0.615066	3.49e-25	chr4	141444401	141447999	8.49259	9.10766
PHF20L1	0.615004	3.92e-17	chr8	133786401	133790799	8.20698	8.82199
ZNF878	0.614704	8.65e-21	chr19	12162201	12165399	8.36245	8.97716
IFIT3	0.614606	1.35e-07	chr10	91091401	91094199	6.42432	7.03892
LOC100134368	0.614275	6.61e-22	chr16	429401	434599	8.1678	8.78207
DHRS4L2	0.614115	6.85e-09	chr14	24457601	24459199	6.75342	7.36754
PCGF5	0.614007	5.8e-16	chr10	92979001	92984399	8.73931	9.35332
GNPDA2	0.613419	3.67e-18	chr4	44726801	44729399	7.94542	8.55884
EID2B	0.613257	3.28e-22	chr19	40020401	40025399	8.26661	8.87987
CCDC48	0.612883	4.74e-14	chr3	128716401	128719799	7.50992	8.1228
DHX8	0.61265	4.7e-62	chr17	41558801	41570399	9.7116	10.3242
C14orf1	0.612645	1.93e-53	chr14	76120801	76131799	9.50131	10.114
STYX	0.612368	1.1e-45	chr14	53194801	53200799	9.32908	9.94144
SLC9B1	0.612022	3.23e-27	chr4	103938401	103943399	8.5245	9.13652
ZNF600	0.611857	3.55e-16	chr19	53288001	53291199	7.7686	8.38046
XRN1	0.611634	6.77e-70	chr3	142161401	142169999	9.90143	10.5131
DCAF15	0.611497	3.67e-28	chr19	14060201	14066399	8.67116	9.28265
TP53	0.611466	2.98e-89	chr17	7583201	7594199	10.4555	11.067
CEP104	0.611121	1.4e-36	chr1	3770601	3776399	9.12343	9.73455
ZRSR2	0.610854	7.76e-25	chrX	15807201	15810399	8.39924	9.01009
CDC14B	0.610849	1.02e-21	chr9	99327801	99331799	8.18731	8.79816
PARP11	0.610713	3.68e-40	chr12	3978401	3984199	9.09814	9.70886
SRPK1	0.6104	1.06e-85	chr6	35884201	35897399	10.8525	11.4629
MSRA	0.610277	4.83e-43	chr8	9908801	9914399	9.48255	10.0928
MANBAL	0.610025	4.38e-270	chr20	35907601	35974599	11.8895	12.4995
PITPNA	0.609751	6.83e-24	chr17	1456801	1468399	8.92095	9.5307
VRK3	0.6096	9.14e-49	chr19	50524801	50534599	9.43581	10.0454
LRRC49	0.60956	1.1e-18	chr15	71183001	71186399	7.96279	8.57235
ZNF180	0.609304	3.18e-23	chr19	45002601	45005599	8.29832	8.90762
PSMC4	0.608867	2.72e-39	chr19	40473401	40480199	9.12904	9.73791
PAQR4	0.608776	1.63e-135	chr16	3017601	3037199	11.0625	11.6712
C3orf62	0.608537	1.85e-61	chr3	49305401	49320199	9.92184	10.5304
DCLRE1C	0.60848	3.42e-73	chr10	14991201	14998799	9.98207	10.5905
SELS	0.608426	1.89e-81	chr15	101802401	101821199	10.1437	10.7522
APOO	0.60837	5.63e-50	chrX	23914001	23929399	9.79355	10.4019
MTMR14	0.608238	2.05e-34	chr3	9688801	9694199	8.96394	9.57218
ZNF480	0.607909	5.14e-36	chr19	52799001	52802999	8.95199	9.5599
ABHD8	0.607424	7.77e-100	chr19	17412201	17425199	10.4954	11.1029
CWC27	0.607285	2.75e-38	chr5	64060201	64067999	9.45213	10.0594
PSMB4	0.607218	8e-37	chr1	151370001	151378199	9.51884	10.1261
FAM82A1	0.607215	7.61e-69	chr2	38148001	38156599	9.89745	10.5047
MSTO2P	0.607165	1.86e-19	chr1	155712801	155715599	8.05039	8.65756
RPA1	0.60702	4.72e-41	chr17	1730201	1737199	9.15577	9.76279
CLCN6	0.606064	5.64e-86	chr1	11862001	11877799	10.2376	10.8437
SAP130	0.60584	1.03e-70	chr2	128777001	128787199	9.95249	10.5583
NEK7	0.605648	3.77e-98	chr1	198123201	198133399	10.4337	11.0394
BDH1	0.605541	9.52e-85	chr3	197273401	197284999	10.2103	10.8158
LINC00426	0.605437	3.43e-79	chr13	30927601	30956399	11.4283	12.0337
ZNF260	0.605405	1.15e-33	chr19	37017201	37021399	8.8643	9.46971
TREX1	0.605171	1.51e-85	chr3	48503401	48517999	10.6515	11.2567
OXR1	0.604778	1.38e-26	chr8	107667001	107673599	9.58413	10.1889
LACE1	0.604547	2.09e-72	chr6	108614801	108623399	10.3616	10.9661
DDX41	0.604536	3.22e-09	chr5	176946001	176949399	6.86284	7.46738
C17orf58	0.604473	1.44e-31	chr17	65987801	65993199	8.76698	9.37146
FMR1	0.604422	1.04e-28	chrX	146991801	146997199	8.65101	9.25543
FAM178A	0.604081	6.43e-94	chr10	102664601	102686399	10.5408	11.1449
MIR4723	0.604059	4.38e-101	chr17	26680201	26690799	10.5309	11.1349
MFN1	0.603861	7.17e-38	chr3	179063201	179072399	9.04919	9.65305
ZCCHC10	0.603541	1.9e-39	chr5	132357601	132366399	9.15481	9.75835
HES7	0.603314	2.72e-09	chr17	8028001	8031399	6.86636	7.46967
CCDC76	0.603152	1.2e-42	chr1	100593801	100602799	10.0434	10.6465
KIF3B	0.603067	2.26e-34	chr20	30858201	30870799	9.07507	9.67814
ABHD3	0.602963	1.09e-42	chr18	19276201	19287799	10.1544	10.7573
ZNF484	0.602927	3.56e-10	chr9	95637401	95640999	7.02759	7.63051
TMEM41B	0.602534	3.88e-64	chr11	9332601	9338799	9.82389	10.4264
SPRYD3	0.602513	9.84e-57	chr12	53464001	53475799	9.6438	10.2463
MTF2	0.601937	5.73e-76	chr1	93541001	93563799	10.8114	11.4134
CYTH1	0.601419	6.95e-33	chr17	76773801	76781799	9.31401	9.91543
PRKACA	0.600998	5.06e-45	chr19	14221801	14234199	9.45599	10.057
LOC100131289	0.60088	3.56e-45	chr6	27717601	27730799	9.39214	9.99302
MICU1	0.600352	2.55e-73	chr10	74380801	74391799	10.0518	10.6522
BRI3	0.600293	4.07e-25	chr7	97907801	97919999	8.70626	9.30655
EXOSC3	0.599875	1.16e-47	chr9	37779201	37787199	9.50313	10.103
ABCF3	0.599386	5.9e-54	chr3	183899601	183909199	9.90058	10.5
TIGD3	0.598759	6.15e-29	chr11	65116201	65127599	8.66139	9.26015
BLM	0.598756	1.87e-90	chr15	91248001	91274799	10.8714	11.4702
KLHDC3	0.598554	2.4e-163	chr6	42971401	42996199	11.2149	11.8135
COX14	0.598177	1.29e-95	chr12	50499601	50521399	10.4389	11.0371
EXOC7	0.598033	1.3e-86	chr17	74096001	74103799	10.2883	10.8863
INTS10	0.597817	8.5e-49	chr8	19672801	19680199	9.51495	10.1128
ARFGEF1	0.597725	1.42e-55	chr8	68249801	68259599	9.66165	10.2594
PSMB6	0.597429	3.77e-23	chr17	4698201	4701399	8.35864	8.95607
CYB561D2	0.597424	1.03e-77	chr3	50383601	50401599	10.9038	11.5012
STAU1	0.59739	6.05e-69	chr20	47794201	47811999	10.0068	10.6042
ZNF836	0.597129	1.35e-16	chr19	52672801	52675999	7.83398	8.43111
WRAP73	0.597055	5.58e-24	chr1	3563401	3567599	8.38348	8.98053
ZNF816	0.596977	5.72e-37	chr19	53463001	53468199	9.06132	9.6583
DDX59	0.596918	2.98e-74	chr1	200632201	200641399	10.0585	10.6554
SERINC5	0.596916	7.92e-71	chr5	79547201	79555399	10.1427	10.7397
LOC100507501	0.596817	5.41e-27	chr16	4296801	4304799	8.58349	9.18031
TP53BP1	0.596705	2.32e-25	chr15	43780401	43787799	8.55819	9.15489
ATP6V1F	0.5967	2.59e-71	chr7	128498601	128508799	10.1162	10.7129
C1orf122	0.596317	7.79e-68	chr1	38269601	38280399	9.94469	10.541
ADCK4	0.596313	1.7e-39	chr19	41219001	41227799	9.13706	9.73337
SNF8	0.59628	6.26e-45	chr17	47018201	47024399	9.39567	9.99195
FDXR	0.596216	2.41e-47	chr17	72866601	72874799	9.41099	10.0072
HCST	0.596208	4.29e-111	chr19	36388601	36403399	10.6813	11.2775
DIABLO	0.596185	1.09e-115	chr12	122695801	122730599	10.7741	11.3703
IRF9	0.595803	2.4e-32	chr14	24624801	24634399	8.86602	9.46183
DENND1A	0.595734	2.17e-33	chr9	126686401	126694399	9.23287	9.82861
TCTEX1D2	0.595589	1.8e-17	chr3	196041801	196050999	9.33063	9.92622
ATL1	0.595576	5.55e-30	chr14	51025601	51030199	8.76732	9.3629
RGAG4	0.595576	1.45e-36	chrX	71339401	71348799	9.03041	9.62599
ERVFRD-1	0.59549	4.84e-26	chr6	11107801	11118599	8.55633	9.15182
STK38	0.59533	6.12e-98	chr6	36506201	36519199	10.5146	11.11
C5orf51	0.595151	1.73e-41	chr5	41902401	41911199	9.84987	10.445
IFT81	0.594648	3.28e-69	chr12	110545601	110568399	9.96752	10.5622
HSFY1P1	0.594328	5.08e-12	chr22	17304201	17307399	7.34909	7.94342
ANKRD24	0.594171	6.31e-26	chr19	4180601	4184799	8.6322	9.22637
CCNDBP1	0.593909	3.06e-27	chr15	43475001	43479999	8.62157	9.21548
C19orf79	0.593852	1.78e-137	chr19	7687601	7705999	10.9927	11.5866
KRT18	0.593841	7.13e-13	chr12	53341601	53345399	7.44018	8.03402
LRRC28	0.59382	5.11e-94	chr15	99783601	99796999	10.6225	11.2163
LOC550112	0.59367	8.19e-54	chr4	68561801	68570599	9.61509	10.2088
CYBASC3	0.593111	3.6e-164	chr11	61108001	61135199	11.2446	11.8377
RSU1	0.592773	6.28e-21	chr10	16856401	16861999	8.85057	9.44334
URM1	0.592667	8.08e-47	chr9	131130401	131138399	9.94017	10.5328
ARV1	0.592645	1.39e-52	chr1	231107801	231118599	9.58475	10.1774
AGA	0.592453	1.86e-86	chr4	178360001	178372599	10.3184	10.9109
LOC100506207	0.592453	7.74e-40	chr6	8431201	8437999	9.1721	9.76455
KIF4A	0.592374	1.85e-33	chrX	69508201	69513599	8.96384	9.55621
VAMP2	0.592343	4.38e-24	chr17	8064201	8068599	8.77447	9.36681
AMIGO3	0.592181	8.41e-69	chr3	49748201	49766599	10.1315	10.7237
CD97	0.591796	7.43e-73	chr19	14489801	14498999	10.3933	10.9851
LEMD2	0.59155	2.03e-29	chr6	33752401	33759599	9.79929	10.3908
ACOT13	0.591549	1.05e-66	chr6	24662601	24670199	10.2782	10.8697
RIT1	0.591509	2.49e-27	chr1	155877401	155887199	8.68908	9.28059
VPS13B	0.591093	9.17e-69	chr8	100020801	100029599	9.97806	10.5692
GATAD1	0.590969	4.5e-59	chr7	92073201	92086199	10.2697	10.8607
FBXO30	0.590708	1.35e-55	chr6	146129801	146138399	9.89552	10.4862
GBP3	0.590517	8.84e-23	chr1	89485801	89490599	8.47914	9.06965
CEP57L1	0.590237	1.58e-114	chr6	109408001	109428199	10.7372	11.3274
NDNL2	0.590179	2.65e-32	chr15	29558401	29563999	9.00358	9.59376
ARIH1	0.59007	5.85e-47	chr15	72762801	72775999	10.424	11.0141
CHURC1	0.58992	8.29e-34	chr14	65380001	65387199	9.31569	9.90561
VPS25	0.589917	2.76e-39	chr17	40923801	40932199	9.45487	10.0448
BLZF1	0.589913	3.11e-22	chr1	169331001	169339599	9.08623	9.67614
QRICH1	0.58943	1.19e-91	chr3	49125401	49135999	10.4141	11.0035
C18orf21	0.589358	2.6e-45	chr18	33549201	33556199	9.41359	10.0029
ABCD4	0.589154	1.04e-38	chr14	74765201	74771399	9.14586	9.73502
LCMT1	0.589136	1.12e-58	chr16	25114201	25127999	10.1813	10.7704
RNF111	0.589077	1.23e-44	chr15	59277601	59284399	9.63496	10.224
PHF6	0.588335	5.25e-43	chrX	133505401	133512399	9.32683	9.91517
TUBGCP4	0.587878	4.72e-33	chr15	43657201	43669199	10.0514	10.6393
KAT6A	0.587842	2.2e-26	chr8	41900201	41910999	9.25476	9.8426
STIL	0.587716	9.07e-74	chr1	47773801	47784799	10.1095	10.6972
AP4E1	0.587633	3.96e-64	chr15	51196001	51207199	10.4591	11.0467
KDM2A	0.587492	6.59e-56	chr11	66886001	66896999	10.35	10.9375
MARCO	0.58734	3.58e-15	chr2	119695801	119701799	7.7914	8.37874
KIAA0895L	0.587198	4.98e-30	chr16	67214201	67220599	8.8077	9.3949
TPRKB	0.586801	1.01e-51	chr2	73959401	73965999	9.65491	10.2417
BRPF3	0.586491	5.49e-27	chr6	36160601	36168199	9.14872	9.73521
C3orf37	0.586267	1.67e-52	chr3	128992401	129002799	9.62649	10.2128
WDYHV1	0.586202	1.86e-23	chr8	124426801	124431399	8.41589	9.00209
UBR2	0.586108	2.6e-65	chr6	42528401	42550399	10.9244	11.5106
MTMR4	0.586059	2.06e-117	chr17	56579201	56599999	10.7986	11.3847
MANEA	0.586008	1.28e-68	chr6	96022601	96029399	10.018	10.6041
ARHGAP33	0.585801	6.36e-08	chr19	36265001	36268599	6.71636	7.30216
AZU1	0.585759	1.85e-236	chr19	818601	854599	11.8186	12.4044
WRB	0.585485	2.02e-67	chr21	40740201	40755199	9.98544	10.5709
POLQ	0.58543	3.62e-82	chr3	121256001	121268399	10.3058	10.8913
DSC2	0.585064	9.47e-21	chr18	28679401	28683399	8.27853	8.8636
CDKN3	0.58506	4.5e-32	chr14	54861401	54867199	8.95424	9.5393
METTL20	0.584982	3.03e-54	chr12	31803001	31816999	9.76794	10.3529
CCDC149	0.58485	1.92e-36	chr4	24974001	24983999	9.15495	9.7398
WHAMM	0.584848	1.55e-44	chr15	83475801	83483599	9.72423	10.3091
GNS	0.584807	1.17e-40	chr12	65148201	65157199	9.44706	10.0319
RTKN2	0.584805	4.35e-43	chr10	64022801	64030599	9.38863	9.97343
HKR1	0.584629	1.7e-07	chr19	37824801	37826999	6.59416	7.17879
PRRG1	0.584596	1.71e-10	chrX	37206601	37210399	7.15893	7.74353
SRSF4	0.584354	8.52e-45	chr1	29500601	29511399	10.6934	11.2777
DERL2	0.584245	3.02e-35	chr17	5385001	5392399	9.40736	9.99161
BECN1	0.584106	2.22e-26	chr17	40972601	40980599	9.1059	9.69001
ZUFSP	0.584036	1.43e-31	chr6	116978201	116993399	10.1001	10.6841
TM2D1	0.583722	2.97e-44	chr1	62187001	62193999	9.42465	10.0084
RALGAPB	0.58356	6.73e-36	chr20	37098001	37105599	9.20837	9.79193
VAMP3	0.583396	5.32e-42	chr1	7828801	7835199	9.345	9.9284
DHFRL1	0.583341	2.4e-46	chr3	93780001	93785599	9.44686	10.0302
ASB6	0.58328	2.8e-34	chr9	132398201	132405999	8.98951	9.57279
DPP8	0.582827	1.26e-97	chr15	65799401	65816199	10.5461	11.1289
UPK3B	0.582739	1.74e-09	chr7	76134601	76139999	7.0492	7.63194
BTN3A1	0.582177	5.45e-38	chr6	26396601	26405999	9.26807	9.85025
THSD1P1	0.582	3.5e-40	chr13	52764601	52771199	9.24716	9.82916
C8orf40	0.581789	3.3e-60	chr8	42386401	42401799	10.4667	11.0485
CCDC134	0.581555	1.13e-84	chr22	42193201	42203799	10.3486	10.9302
UFL1	0.581203	5.94e-63	chr6	96967201	96975199	9.91559	10.4968
DLG2	0.581027	1.81e-87	chr11	85336001	85343599	10.4917	11.0727
SERTAD1	0.581001	1.61e-17	chr19	40926401	40928999	8.01062	8.59162
RAB5A	0.580807	2.65e-61	chr3	19984801	19993999	10.2112	10.792
MED13	0.580767	6.21e-59	chr17	60135001	60145399	9.89047	10.4712
HERC3	0.580719	2.29e-30	chr4	89512001	89516199	8.86161	9.44233
RNF11	0.580406	8.64e-39	chr1	51699201	51708799	9.23708	9.81749
LINC00309	0.580344	6.67e-24	chr2	64428401	64434999	8.51836	9.09871
MIR4280	-0.58006	5.35e-21	chr5	86413401	86419799	8.85979	8.27973
LPIN1	-0.581485	3.5e-33	chr2	11878001	11891599	9.53697	8.95548
SEC11C	-0.58198	2.37e-13	chr18	56805601	56808799	8.16738	7.5854
PIAS3	-0.582026	7.24e-19	chr1	145573601	145577799	8.71626	8.13423
MARCKSL1	-0.582166	2.11e-24	chr1	32796001	32805999	9.13703	8.55486
DNAJC18	-0.582235	3.18e-09	chr5	138772001	138776199	7.54732	6.96509
IL17B	-0.582562	1.74e-09	chr5	148760201	148766399	7.59857	7.01601
SPP1	-0.583446	5.01e-07	chr4	88894401	88898199	7.05573	6.47228
IL1RL1	-0.583558	2.18e-08	chr2	102928801	102935199	7.38517	6.80161
PTCH1	-0.584013	4.01e-58	chr9	98264601	98279799	10.9035	10.3195
C2orf89	-0.584106	4.89e-07	chr2	85106801	85110799	7.20292	6.61882
HYMAI	-0.584254	5.27e-08	chr6	144327401	144330399	7.40198	6.81773
LOC100130093	-0.584292	2.76e-08	chr1	227915401	227919599	7.35941	6.77512
VWCE	-0.584404	9.64e-21	chr11	61058601	61070999	8.87646	8.29206
FAM59B	-0.58489	2.24e-13	chr2	26404801	26414199	8.15054	7.56565
LYL1	-0.585621	2.51e-164	chr19	13201601	13217399	11.881	11.2954
CCDC34	-0.585911	8.39e-22	chr11	27382401	27387599	8.89493	8.30902
ZNF876P	-0.58788	4.59e-15	chr4	199601	206399	8.34658	7.7587
EIF4E3	-0.589974	8.01e-07	chr3	71772801	71776199	7.00915	6.41918
LOC401109	-0.590159	3.96e-17	chr3	195861201	195870199	8.52055	7.93039
FADS2	-0.590184	4.35e-168	chr11	61587401	61611399	11.898	11.3078
ALDH1B1	-0.591931	1.76e-14	chr9	38391201	38393999	8.23644	7.64451
EXTL1	-0.593355	5.56e-10	chr1	26351001	26358199	7.66764	7.07429
GGH	-0.594406	2.17e-26	chr8	63947801	63953999	9.34752	8.75312
EML6	-0.594723	2.76e-17	chr2	54948001	54952799	8.82756	8.23283
RAB42	-0.595029	2.43e-10	chr1	28916201	28919999	7.74357	7.14854
CRISPLD2	-0.59603	1.73e-31	chr16	84851001	84869199	9.44739	8.85136
PTGDR2	-0.596319	1.25e-13	chr11	60620601	60628999	8.19686	7.60054
UMODL1	-0.597706	1.16e-22	chr21	43478001	43488399	10.0667	9.46896
C10orf114	-0.598003	2.46e-23	chr10	21782801	21786799	8.97131	8.37331
NEK6	-0.598329	1.4e-134	chr9	127016401	127065399	11.5301	10.9318
CXCR3	-0.598683	2.63e-10	chrX	70836801	70840399	7.66482	7.06614
RAI1	-0.598872	5.94e-26	chr17	17583201	17590999	9.61153	9.01266
HK3	-0.599052	3.96e-09	chr5	176325001	176329199	7.46757	6.86852
OTUB2	-0.600415	1.52e-07	chr14	94485601	94490799	7.15383	6.55342
CACNA2D4	-0.600825	6.44e-111	chr12	2019401	2051799	11.2861	10.6853
NKPD1	-0.60128	3.19e-08	chr19	45665801	45669199	7.27366	6.67238
NRN1	-0.601485	1.02e-17	chr6	6002801	6010399	8.55822	7.95674
VWA1	-0.601546	2.78e-09	chr1	1365401	1370799	7.47547	6.87393
IL1RN	-0.602064	2.31e-25	chr2	113866801	113876999	9.10004	8.49798
ACP6	-0.60275	6.16e-21	chr1	147140801	147143999	8.7532	8.15045
ZNF683	-0.605457	4.03e-22	chr1	26696401	26707599	8.98199	8.37653
TREM1	-0.606318	7.17e-23	chr6	41250001	41258999	8.9391	8.33278
FBXO6	-0.606349	4.69e-13	chr1	11723401	11728199	8.03347	7.42712
ZBTB7C	-0.606657	1.21e-07	chr18	45661801	45665199	7.14243	6.53577
ATP13A2	-0.606988	6.73e-14	chr1	17335201	17342799	8.13185	7.52487
ACSF3	-0.607161	5.15e-25	chr16	89154201	89170199	9.79629	9.18913
ADAM8	-0.607269	2.24e-175	chr10	135066201	135098599	11.995	11.3877
CIZ1	-0.609221	2.45e-28	chr9	130950601	130957399	9.4108	8.80158
PLXNB3	-0.609405	2.37e-13	chrX	153029601	153034599	8.04314	7.43374
FAM86C1	-0.609416	9.85e-13	chr11	71497401	71500999	7.97148	7.36206
C17orf96	-0.609498	6.3e-23	chr17	36828201	36836199	8.99743	8.38793
LOC283050	-0.609996	7.77e-125	chr10	80825201	80868599	11.8049	11.1949
MAP6D1	-0.610579	3.74e-19	chr3	183539201	183547199	8.78531	8.17474
PTK7	-0.610992	1.61e-13	chr6	43039001	43047799	8.05717	7.44618
RASGRP4	-0.611307	3.02e-10	chr19	38915201	38918599	7.5971	6.9858
REEP2	-0.611566	1.68e-08	chr5	137773201	137777999	7.29455	6.68299
CGREF1	-0.611878	3.79e-17	chr2	27339801	27349399	8.49097	7.87909
ZNF821	-0.612349	1.36e-09	chr16	71912601	71915999	7.51348	6.90113
ZNF843	-0.613191	2.78e-11	chr16	31452401	31455999	7.74821	7.13502
RNF207	-0.613531	1.44e-12	chr1	6263801	6270399	7.91876	7.30522
EPHB6	-0.613964	4.44e-40	chr7	142550801	142558999	9.72216	9.1082
ZNF362	-0.614412	6.84e-15	chr1	33721201	33725199	8.20715	7.59274
HDLBP	-0.614621	3.57e-28	chr2	242205401	242215799	9.1652	8.55058
KCNH3	-0.61531	4.45e-09	chr12	49928401	49934399	7.4115	6.79619
RXRA	-0.615419	1.38e-37	chr9	137207201	137217999	9.59589	8.98047
RPL3L	-0.615453	5.56e-09	chr16	2000201	2004199	7.35018	6.73473
LOC338817	-0.615485	3.2e-09	chr12	11696201	11700399	7.63704	7.02155
PYDC1	-0.615716	1.01e-11	chr16	31224401	31229599	7.77244	7.15672
LARGE	-0.616623	1.25e-18	chr22	34312001	34316399	8.55096	7.93434
TTYH3	-0.617143	1.55e-86	chr7	2631801	2705399	11.9939	11.3767
GFI1B	-0.61826	6.98e-146	chr9	135852601	135882399	11.9118	11.2935
ALDOC	-0.618973	2.14e-10	chr17	26902001	26908199	7.71064	7.09167
STK39	-0.619312	3.65e-37	chr2	169099601	169105799	9.56015	8.94084
SLCO4C1	-0.619789	1.09e-09	chr5	101630801	101633799	7.46449	6.8447
SLC6A9	-0.620312	6.63e-08	chr1	44477601	44481599	7.08436	6.46405
C16orf11	-0.620812	9.73e-11	chr16	606001	609799	7.65503	7.03422
SPECC1	-0.620837	6.57e-14	chr17	19911401	19915199	8.08306	7.46222
ECSCR	-0.621498	4.09e-20	chr5	138837201	138844799	8.6074	7.9859
LOC100288974	-0.621741	3.11e-10	chr10	81664001	81665399	7.57029	6.94855
KCNK5	-0.622858	3.15e-113	chr6	39170601	39199799	11.2071	10.5842
PDZD7	-0.622938	6.68e-44	chr10	102785601	102796999	9.80733	9.18439
VSIG10L	-0.622947	2.07e-08	chr19	51841201	51845999	7.27708	6.65414
C20orf201	-0.622947	9.89e-227	chr20	62692601	62717199	12.1906	11.5677
C17orf82	-0.623578	4.36e-09	chr17	59488001	59491199	7.3388	6.71522
CLUAP1	-0.624597	6.04e-27	chr16	3549001	3556599	9.23842	8.61382
AGAP3	-0.625036	1.36e-200	chr7	150770401	150803799	12.0057	11.3807
RFTN1	-0.625201	6.48e-14	chr3	16552001	16556599	8.04628	7.42108
PROK2	-0.625721	3.57e-55	chr3	71823201	71837399	10.314	9.68829
TLR5	-0.626871	5.72e-12	chr1	223315201	223318599	7.78579	7.15892
WDR54	-0.627167	9.21e-24	chr2	74645801	74651199	8.9415	8.31434
KCNG3	-0.628097	2.19e-14	chr2	42720801	42724399	8.07675	7.44865
CD3D	-0.628702	3.03e-40	chr11	118208801	118217999	9.63279	9.00409
WNT5B	-0.628841	6.72e-47	chr12	1738001	1764999	10.4481	9.81922
FAM212B	-0.628945	2.75e-24	chr1	112274401	112283599	8.92534	8.2964
ADAMTS14	-0.629331	6.19e-12	chr10	72430201	72436599	7.76952	7.14019
COL27A1	-0.629941	1.61e-11	chr9	116917001	116921399	7.71911	7.08917
CAMK1D	-0.631647	2.6e-12	chr10	12390001	12393399	7.86855	7.2369
C9orf123	-0.631776	1.23e-43	chr9	7790601	7802199	10.0234	9.39166
HUNK	-0.633178	6.86e-13	chr21	33244001	33247799	7.89318	7.26
SNPH	-0.633378	1.68e-09	chr20	1245001	1248799	7.43052	6.79714
GAL	-0.633466	1.98e-42	chr11	68448801	68458999	9.81599	9.18253
GSTP1	-0.633603	5.44e-40	chr11	67343401	67355999	9.61933	8.98573
DTNB	-0.63439	1.64e-16	chr2	25892601	25898799	8.64285	8.00846
FGFBP3	-0.634899	5.31e-149	chr10	93656201	93675599	11.5285	10.8936
EPB41L1	-0.63574	1.87e-07	chr20	34740401	34744999	7.00382	6.36808
ZBTB16	-0.636073	2.01e-282	chr11	113926001	113984599	12.7217	12.0857
COX7C	-0.637202	5.69e-28	chr5	85912801	85916599	9.08036	8.44316
ZNF569	-0.637572	8.55e-28	chr19	37956601	37961399	9.29611	8.65854
GPR35	-0.638356	1.17e-60	chr2	241558201	241570199	10.3725	9.73413
RUNX3	-0.638414	4.89e-56	chr1	25272001	25294199	10.3805	9.74213
LHX4	-0.639485	7.68e-21	chr1	180197001	180201799	8.59799	7.9585
RNASE7	-0.63958	1.64e-13	chr14	21506801	21513599	7.97523	7.33565
TMEM17	-0.639897	3.61e-12	chr2	62731801	62735199	7.76682	7.12692
SEMA4D	-0.641676	1.07e-18	chr9	92087401	92094799	8.7396	8.09792
PPBPL2	-0.641883	1.51e-13	chr4	74919601	74925199	7.94717	7.30529
SH3BP5	-0.642218	6.31e-31	chr3	15364801	15376799	9.46482	8.8226
NFIX	-0.642604	1.2e-10	chr19	13103801	13108999	7.53353	6.89093
CCL24	-0.64284	1.87e-15	chr7	75441601	75449799	8.13817	7.49533
TEX261	-0.643806	3.35e-41	chr2	71214401	71224199	9.8475	9.20369
FAM110B	-0.644403	1.85e-08	chr8	58906601	58909399	7.14449	6.50009
LOC100131551	-0.644747	1.18e-97	chr3	194009801	194028799	10.875	10.2303
SYNJ2	-0.645622	2.6e-46	chr6	158394601	158413599	9.84363	9.198
SLC39A11	-0.646017	6.44e-188	chr17	71083001	71102599	11.8215	11.1755
GPR124	-0.64669	3.13e-71	chr8	37634601	37663799	10.5326	9.88589
FABP6	-0.646963	6.25e-19	chr5	159621801	159627599	8.43979	7.79283
LOC90834	-0.647001	1.96e-19	chr22	50169801	50175799	8.62863	7.98163
USP2	-0.647053	3.87e-10	chr11	119228801	119234599	7.49063	6.84358
DGKD	-0.647596	5.38e-40	chr2	234299201	234315599	9.61961	8.97201
TRPV2	-0.647787	2.72e-83	chr17	16315401	16327999	10.9095	10.2618
PRELID2	-0.648186	1.67e-11	chr5	145212401	145215999	7.67172	7.02354
PPAP2A	-0.648447	9.32e-15	chr5	54829401	54831999	8.11682	7.46837
MLC1	-0.64989	8.72e-114	chr22	50513601	50527599	11.2374	10.5875
ANKS6	-0.650542	3.74e-13	chr9	101557001	101560799	7.89344	7.2429
LOC100506688	-0.652024	3.49e-58	chr5	987801	1014799	10.0891	9.43706
C14orf49	-0.653739	1.6e-29	chr14	95935801	95948199	9.17687	8.52313
RAP1GAP2	-0.653817	2.78e-26	chr17	2691801	2701799	9.08912	8.4353
TMEM177	-0.654028	2.62e-31	chr2	120434201	120440199	9.15054	8.49651
HK1	-0.65512	9.46e-23	chr10	71074401	71082199	8.67389	8.01877
PITX1	-0.655207	6.91e-34	chr5	134365801	134371399	9.36086	8.70565
SLC41A3	-0.655974	5.65e-25	chr3	125818201	125823399	8.82709	8.17112
SYNPO	-0.656211	7.9e-17	chr5	149968401	149980399	8.8121	8.15589
C11orf42	-0.656286	2.68e-44	chr11	6213201	6229799	10.0707	9.41441
MIR4655	-0.656809	8.91e-52	chr7	1881201	1909799	10.9478	10.291
CYB561	-0.656866	5.87e-100	chr17	61502401	61528799	10.8582	10.2013
MGC39372	-0.657025	2.84e-08	chr6	2874601	2877599	7.04521	6.38818
CORO2B	-0.657869	1.9e-08	chr15	68869001	68872399	7.08955	6.43169
CDCP2	-0.658124	1.29e-13	chr1	54618401	54626599	7.88062	7.2225
LINC00319	-0.659118	1.36e-20	chr21	44861201	44869199	8.60625	7.94713
ETS1	-0.659213	7.21e-90	chr11	128427801	128454999	11.0948	10.4356
GOLM1	-0.659576	9.31e-26	chr9	88708801	88716199	8.85975	8.20017
PIGZ	-0.660095	4.39e-22	chr3	196694201	196698199	8.92259	8.2625
ITPRIP	-0.663686	3.45e-220	chr10	106073801	106100799	11.9847	11.321
HYI	-0.664211	1.72e-10	chr1	43917801	43920799	7.41691	6.7527
NHLH2	-0.664431	1.16e-10	chr1	116378801	116383399	7.43256	6.76813
FOXC1	-0.664799	2.09e-24	chr6	1603401	1614399	8.73994	8.07514
GNG10	-0.666218	1.58e-10	chr9	114422401	114426199	7.44249	6.77627
LOC285972	-0.667071	3.54e-145	chr7	150095401	150134199	11.3609	10.6938
COL9A2	-0.66813	7.9e-20	chr1	40776001	40782799	8.44032	7.77218
C17orf66	-0.668772	1.64e-42	chr17	34189201	34208599	11.0004	10.3317
ZFPM1	-0.66879	1.09e-95	chr16	88514201	88535999	10.8668	10.198
SLC35B4	-0.669275	4.58e-35	chr7	133998201	134002799	9.37764	8.70836
AMIGO1	-0.669781	1.42e-17	chr1	110049401	110054799	8.28841	7.61863
FAM159A	-0.670518	1e-58	chr1	53091801	53111399	10.1697	9.49923
C17orf105	-0.672107	2.2e-16	chr17	41855201	41858199	8.11412	7.44201
HRH1	-0.672946	2.14e-11	chr3	11180601	11183799	7.6305	6.95755
SPATA13	-0.672966	1.83e-21	chr13	24734001	24738599	8.59205	7.91909
AGMAT	-0.673086	3.79e-18	chr1	15909601	15912399	8.2872	7.61411
APBB2	-0.673717	3.07e-15	chr4	40856601	40860799	8.00322	7.3295
ZNF783	-0.674493	7.09e-25	chr7	148948601	148963399	9.78678	9.11228
MDGA1	-0.674752	2.51e-36	chr6	37663801	37677999	9.82593	9.15117
ADD2	-0.674784	9.8e-10	chr2	70993401	70997399	7.22871	6.55393
FAM110A	-0.676925	6.77e-19	chr20	822801	829599	8.32941	7.65249
RAB27B	-0.6782	6.43e-35	chr18	52487001	52497599	9.33947	8.66127
DNAJC5B	-0.678698	3.41e-14	chr8	66932001	66936599	7.85012	7.17142
RAPGEFL1	-0.678699	4.7e-25	chr17	38334001	38340799	8.73869	8.05999
C10orf125	-0.678829	1.77e-61	chr10	135165201	135180599	10.1539	9.47511
SYT12	-0.679099	1.36e-09	chr11	66790401	66795399	7.2653	6.5862
FASLG	-0.680644	5.38e-10	chr1	172629201	172632999	7.26451	6.58387
CPA6	-0.680683	1.19e-21	chr8	68655001	68661799	8.63778	7.95709
ZNF74	-0.681162	1.19e-39	chr22	20747001	20755599	9.45619	8.77502
CHST4	-0.681696	5.85e-20	chr16	71557801	71564399	9.39222	8.71052
LINC00304	-0.681818	1.64e-10	chr16	89218201	89223799	7.42082	6.73901
SLC9A3	-0.681939	3.6e-16	chr5	526401	532199	8.04802	7.36608
ZNF619	-0.682669	3.27e-29	chr3	40516601	40520999	8.99747	8.3148
BBS5	-0.683009	1.04e-24	chr2	170333601	170339199	8.69004	8.00703
CCDC56	-0.68342	2.32e-22	chr17	40946401	40951399	8.61657	7.93315
PAQR7	-0.683746	6.57e-23	chr1	26196001	26204199	8.58998	7.90623
DDX26B	-0.684551	1.8e-47	chrX	134644401	134651599	9.69139	9.00684
SLC25A23	-0.684673	7.56e-18	chr19	6457401	6461799	8.20781	7.52314
SEPHS1	-0.685614	1.1e-33	chr10	13387001	13392999	9.48844	8.80282
LOC146880	-0.685797	1.17e-10	chr17	62776401	62780399	7.38923	6.70344
SIX2	-0.68614	1.14e-12	chr2	45233601	45238599	7.68673	7.00059
CALML4	-0.686368	1.06e-46	chr15	68489601	68504999	9.7528	9.06643
GLIS2	-0.6867	4.2e-19	chr16	4374001	4380799	8.29214	7.60544
CTTN	-0.687336	1.92e-100	chr11	70239001	70258199	10.7552	10.0679
LACTB	-0.688152	5.03e-16	chr15	63412601	63415799	8.02375	7.3356
CMIP	-0.68823	1.63e-269	chr16	81478601	81542799	12.1855	11.4973
GPR132	-0.688752	1.69e-108	chr14	105522401	105544399	10.8783	10.1896
CXXC5	-0.688885	2.1e-202	chr5	139009001	139055399	12.0334	11.3446
DOCK6	-0.689422	1.04e-08	chr19	11371801	11374399	7.11986	6.43044
PTDSS2	-0.689664	2.84e-60	chr11	443001	455999	10.2665	9.57685
CELSR1	-0.69006	7.39e-40	chr22	46933001	46946799	9.39544	8.70538
AJUBA	-0.690771	1.21e-24	chr14	23450401	23454799	8.67785	7.98708
C17orf75	-0.691176	3.68e-41	chr17	30664001	30672399	9.43933	8.74815
SCRT2	-0.691789	1.09e-28	chr20	646401	659799	8.94253	8.25074
VWA1	-0.691953	1.23e-13	chr1	1371601	1374599	7.81777	7.12581
LOC257358	-0.692255	6.86e-83	chr5	169752801	169767799	10.9604	10.2681
ZNRF3	-0.692486	3.06e-23	chr22	29278001	29285799	8.56957	7.87708
RGL4	-0.692639	1.34e-21	chr22	24035801	24042199	8.46189	7.76925
PLEKHN1	-0.692765	3.03e-10	chr1	900801	903599	7.73884	7.04608
SYNPO	-0.692918	1.91e-13	chr5	150018001	150022799	7.71248	7.01956
ELN	-0.69369	4.79e-09	chr7	73439601	73444599	7.08832	6.39463
SYNPO2L	-0.693804	3.82e-71	chr10	75412201	75424399	10.4119	9.71808
SPINK8	-0.694114	6.46e-49	chr3	48372801	48381199	9.85275	9.15863
PLEKHG5	-0.694247	5.09e-114	chr1	6545601	6576399	11.4397	10.7455
NUDT17	-0.694506	1.11e-12	chr1	145588401	145590799	7.59848	6.90397
ZNF32	-0.694606	9.65e-16	chr10	44142601	44145199	7.97019	7.27558
GNE	-0.694642	4.73e-21	chr9	36256401	36259799	8.46992	7.77528
GPR17	-0.696872	6.23e-26	chr2	128391201	128403799	8.76441	8.06754
THAP4	-0.697055	3.23e-34	chr2	242547601	242559599	9.16613	8.46907
LYPD6B	-0.697567	1.22e-11	chr2	149893401	149898399	7.48389	6.78632
CMKLR1	-0.697908	2.83e-42	chr12	108716601	108735399	9.4538	8.7559
MRPL23	-0.698023	6.68e-69	chr11	1965401	1977999	10.6631	9.9651
EFHC2	-0.69824	2.53e-21	chrX	44200401	44206399	8.42408	7.72584
SMCR5	-0.6991	3.96e-24	chr17	17683201	17693599	8.74786	8.04876
CREB3L1	-0.699998	9.34e-11	chr11	46292801	46296599	7.33328	6.63328
PLCL2	-0.70264	9.09e-10	chr3	16925601	16928399	7.18422	6.48158
FGFRL1	-0.703282	1.27e-52	chr4	1001801	1005199	9.75381	9.05053
KYNU	-0.704006	3.79e-11	chr2	143630001	143633999	7.39381	6.6898
FRMD6	-0.706408	1.27e-10	chr14	52117601	52119599	7.29602	6.58961
SEMA7A	-0.708147	3e-306	chr15	74673801	74736199	12.3352	11.627
CCDC33	-0.708268	1.62e-10	chr15	74525601	74529999	7.29214	6.58387
LOC100287482	-0.70865	7.77e-10	chr7	129140401	129144399	7.18078	6.47213
ST6GALNAC2	-0.708767	1.23e-11	chr17	74580601	74583199	7.44722	6.73845
MINA	-0.709249	1.29e-21	chr3	97687601	97692799	8.4283	7.71906
SEMA3G	-0.709983	3.6e-27	chr3	52475601	52485199	8.75855	8.04857
PRIC285	-0.710096	7.64e-11	chr20	62204201	62209199	7.37016	6.66006
KREMEN2	-0.710475	2.81e-16	chr16	3011401	3016799	7.96277	7.25229
FERMT1	-0.710561	1.51e-51	chr20	6100801	6106199	9.68058	8.97002
TCF7L2	-0.710601	9.16e-16	chr10	114708801	114712999	7.89369	7.18309
RHOV	-0.710692	1.64e-17	chr15	41161801	41167199	8.13879	7.4281
IL10	-0.711556	1.76e-35	chr1	206936201	206949399	9.57719	8.86564
NPL	-0.711566	1.29e-42	chr1	182749601	182760999	9.43255	8.72099
C4orf36	-0.712136	3.01e-18	chr4	87812001	87814199	8.26987	7.55773
SLC30A1	-0.712251	1.58e-72	chr1	211745401	211758799	10.4104	9.69811
SYNGR1	-0.712276	9.61e-17	chr22	39743801	39749999	8.04055	7.32827
AMZ1	-0.712816	2.19e-13	chr7	2719401	2725599	7.65925	6.94644
ASB2	-0.71325	2.67e-46	chr14	94417001	94427599	9.51185	8.7986
MICAL2	-0.714475	8.21e-18	chr11	12126201	12136999	8.23587	7.5214
ENDOU	-0.714753	4.15e-11	chr12	48118201	48123599	7.33013	6.61538
CCND1	-0.715172	1.77e-62	chr11	69452001	69467199	10.2296	9.5144
LIME1	-0.715411	6.32e-10	chr20	62363601	62368999	7.16947	6.45406
SPTBN5	-0.715767	5.98e-12	chr15	42183601	42187999	7.45309	6.73732
MAP3K10	-0.716416	1.67e-13	chr19	40695601	40698999	7.63759	6.92117
BCAR1	-0.717352	4.67e-12	chr16	75277401	75281999	7.47734	6.75998
LOC100506451	-0.717417	1.62e-26	chr12	26109201	26116799	8.73785	8.02043
SEL1L3	-0.719285	1.22e-23	chr4	25858601	25866599	8.50361	7.78432
ATXN7L2	-0.719794	1.1e-30	chr1	110025601	110030199	8.89964	8.17985
FGR	-0.720284	8.89e-11	chr1	27949401	27953599	7.26837	6.54808
THTPA	-0.721838	2.64e-66	chr14	24018601	24029599	10.0189	9.29703
LOC389791	-0.722087	2.77e-77	chr9	130886201	130891999	10.2459	9.52383
SCGB1A1	-0.722123	2.19e-63	chr11	62188601	62204199	10.0104	9.28829
EFNA3	-0.722881	4.01e-34	chr1	155049601	155060999	9.03464	8.31176
CHMP6	-0.723312	6.94e-165	chr17	78957601	78987399	11.3396	10.6162
CDC42EP4	-0.724677	1.08e-61	chr17	71300401	71310199	9.93459	9.20992
CDX2	-0.724905	3.41e-19	chr13	28541201	28544799	8.16711	7.4422
LOC100129034	-0.724943	7.62e-26	chr9	127102201	127112999	8.82165	8.09671
MGAM	-0.726355	2.47e-18	chr7	141688001	141694799	8.08714	7.36079
C14orf167	-0.726656	1.67e-16	chr14	24422401	24423799	8.00315	7.27649
GPR65	-0.727181	4.35e-16	chr14	88468001	88473799	7.8789	7.15172
GPR150	-0.727526	2.24e-30	chr5	94954201	94959799	8.89644	8.16891
LINC00242	-0.727696	5.72e-29	chr6	170197801	170207999	8.77809	8.05039
EPS8L3	-0.729469	1.67e-30	chr1	110301201	110309999	8.95723	8.22776
OSTCP1	-0.729967	4.79e-32	chr6	159272401	159280599	8.92274	8.19278
LHX1	-0.730123	6.66e-12	chr17	35293201	35296799	7.36663	6.63651
SPTB	-0.730411	1.68e-16	chr14	65288201	65295599	7.89361	7.1632
FADS3	-0.73059	1.25e-18	chr11	61654601	61660799	8.09107	7.36048
ATHL1	-0.73191	2.51e-23	chr11	288001	293599	8.48243	7.75052
SLC2A4	-0.732002	1.01e-11	chr17	7183001	7185999	7.40225	6.67024
ENG	-0.732503	5.79e-73	chr9	130615401	130633399	10.1666	9.43407
MMP2	-0.733106	2.57e-12	chr16	55511801	55515399	7.42327	6.69016
SMCR9	-0.733609	9.6e-34	chr17	17315201	17326799	9.00309	8.26948
METTL10	-0.733935	5.24e-60	chr10	126472801	126482599	10.1919	9.45795
HSBP1L1	-0.734756	3.28e-14	chr18	77717001	77724399	7.8428	7.10804
NTRK1	-0.735166	1.56e-09	chr1	156832601	156837599	7.08065	6.34549
ARL6	-0.735504	1e-22	chr3	97482201	97486399	8.44218	7.70668
FECH	-0.736152	5.08e-18	chr18	55252001	55255199	8.03597	7.29982
FAM110D	-0.737419	4.15e-12	chr1	26486801	26489199	7.39344	6.65602
TMEM64	-0.738004	8.32e-36	chr8	91653201	91659199	9.13515	8.39715
ST14	-0.738226	2.05e-13	chr11	130030001	130034399	7.60217	6.86394
MIR1286	-0.738311	1.49e-109	chr22	20216801	20238599	11.7952	11.0569
CLDN6	-0.738933	2.55e-81	chr16	3068001	3076599	10.3183	9.57936
LTBP2	-0.739642	5.57e-21	chr14	75081801	75089999	8.26431	7.52467
ZNF467	-0.743388	2.66e-15	chr7	149466601	149471999	7.83034	7.08696
KIAA1984	-0.743517	6.95e-12	chr9	139692601	139696799	7.3276	6.58408
PRDM10	-0.747092	2.09e-88	chr11	129811601	129823599	10.3709	9.62382
ITGB8	-0.747535	1.62e-15	chr7	20367601	20371999	7.76563	7.01809
MSI2	-0.747753	9.29e-25	chr17	55332801	55337599	8.53482	7.78707
ENKUR	-0.748354	6.33e-16	chr10	25304401	25306999	7.79683	7.04848
ITGA6	-0.748697	2.11e-24	chr2	173290601	173295999	8.45997	7.71127
TRNP1	-0.749312	5.76e-10	chr1	27317601	27322199	7.04719	6.29787
SMAD6	-0.749798	7.16e-56	chr15	66992001	66998199	9.68861	8.93882
CAMP	-0.75048	2.59e-21	chr3	48261001	48267799	8.25111	7.50063
BCAT2	-0.750882	1.18e-29	chr19	49312001	49317199	8.7241	7.97322
NR1I2	-0.751266	3.32e-64	chr3	119497201	119506799	9.87419	9.12292
FGF5	-0.752506	1.02e-17	chr4	81186001	81188599	7.94691	7.19441
ADARB1	-0.75289	6.01e-35	chr21	46492401	46502399	8.9822	8.22931
TGFB1I1	-0.753379	7.93e-32	chr16	31484801	31490999	9.06172	8.30834
BFSP1	-0.753466	2.45e-16	chr20	17510401	17512999	7.81579	7.06232
CERS1	-0.753476	4.31e-29	chr19	19003401	19008599	8.70252	7.94905
LOC283731	-0.753657	7.78e-18	chr15	74413401	74421199	7.95935	7.20569
SACS	-0.753852	1.1e-12	chr13	24005201	24008999	7.44754	6.69369
FLJ23867	-0.755003	3.86e-18	chr1	180159001	180165399	8.01695	7.26195
PECAM1	-0.75724	1.39e-63	chr17	62397001	62410799	9.87703	9.11979
ANK1	-0.757966	1.94e-28	chr8	41515001	41524799	9.09855	8.34058
DYSF	-0.75812	6.2e-69	chr2	71672601	71688599	10.6304	9.87233
IPCEF1	-0.758231	3.36e-14	chr6	154674401	154678599	7.59823	6.84
ARAP1	-0.759633	7.69e-197	chr11	72420601	72457399	11.5779	10.8182
IRGM	-0.759782	3.68e-22	chr5	150224601	150228999	8.26441	7.50463
SSTR2	-0.759909	9.6e-18	chr17	71159401	71164599	7.95567	7.19576
LRRC32	-0.760113	5.47e-12	chr11	76380401	76386199	7.38014	6.62002
ERCC1	-0.760661	1.83e-71	chr19	45918601	45932999	10.0462	9.28552
IQSEC1	-0.761686	3.36e-22	chr3	13005801	13015199	8.31121	7.54953
TRAF3IP3	-0.762255	2.99e-51	chr1	209927801	209933999	9.50624	8.74399
ACOX2	-0.762286	1.9e-10	chr3	58521001	58524999	7.05979	6.2975
UBE2I	-0.763311	1.26e-10	chr16	1353601	1357199	7.08166	6.31835
IL2RB	-0.763687	1.31e-11	chr22	37543201	37547199	7.22608	6.46239
N4BP3	-0.763923	6.06e-13	chr5	177539801	177544999	7.43221	6.66828
SSBP4	-0.764705	2.07e-131	chr19	18518001	18543999	11.0437	10.279
SERPINB12	-0.764733	9.28e-20	chr18	61216201	61222799	8.16177	7.39704
ATP2A1	-0.76505	4.97e-26	chr16	28886001	28892599	8.51527	7.75023
RUFY4	-0.765911	4.62e-15	chr2	218895601	218899599	7.65959	6.89368
STARD9	-0.76698	3.68e-21	chr15	42865601	42870199	8.16649	7.39951
TFAP2C	-0.767128	1.8e-17	chr20	55202801	55206199	7.93083	7.16371
SLC1A1	-0.768235	1.49e-10	chr9	4488601	4491999	7.08836	6.32013
CDHR1	-0.768751	1.47e-13	chr10	85950401	85956999	7.5168	6.74804
SLC4A11	-0.769787	2.42e-18	chr20	3215201	3222599	7.95303	7.18325
KCNQ1OT1	-0.770498	7.89e-56	chr11	2718801	2731399	9.67117	8.90067
HAS3	-0.772549	4.45e-19	chr16	69136001	69141999	8.00367	7.23112
EVX2	-0.773087	3.1e-10	chr2	176943201	176946399	7.02953	6.25644
WFDC1	-0.773705	6.06e-14	chr16	84325001	84330399	7.51402	6.74032
NTRK1	-0.777708	1.26e-19	chr1	156780401	156786999	8.01644	7.23873
RNY5	-0.777741	3.15e-13	chr12	45584001	45587999	7.39563	6.61789
SLC39A4	-0.778821	1.8e-15	chr8	145637401	145641199	7.65485	6.87603
C17orf50	-0.779154	5.88e-15	chr17	34090601	34093999	7.59825	6.81909
MAP7	-0.779259	3.65e-15	chr6	136845201	136850399	7.61561	6.83635
PTPN3	-0.780989	5.22e-34	chr9	112206601	112217799	9.2576	8.47661
ZNF703	-0.782082	1.12e-17	chr8	37551801	37554999	7.84181	7.05972
IL13	-0.783581	1.1e-14	chr5	131995401	132001199	7.54328	6.7597
ALLC	-0.783861	8.19e-47	chr2	3702601	3710599	9.30667	8.52281
TOR2A	-0.783894	1.95e-36	chr9	130492801	130498799	9.00617	8.22227
CCL25	-0.784677	9.38e-32	chr19	8113801	8120599	8.73125	7.94658
GPR157	-0.785536	1.09e-16	chr1	9186201	9190599	7.72969	6.94416
FABP5	-0.786031	5.9e-31	chr8	82191601	82197799	8.70972	7.92369
HAL	-0.786135	3.56e-53	chr12	96386601	96397599	9.49961	8.71348
WNT1	-0.786848	2.2e-63	chr12	49356601	49374599	9.869	9.08216
CD244	-0.786998	2.94e-89	chr1	160823801	160836799	10.2392	9.4522
LCP2	-0.788288	1.13e-110	chr5	169715201	169736599	11.0379	10.2496
EVPL	-0.788578	1.18e-33	chr17	74022001	74031799	8.81113	8.02256
CYB561D1	-0.788936	2.54e-87	chr1	110031401	110048599	10.5027	9.71378
BCRP3	-0.788945	6e-18	chr22	25026401	25032799	7.82535	7.0364
PQLC1	-0.78957	9.75e-30	chr18	77708001	77713199	8.99771	8.20814
SRGAP1	-0.794026	1.97e-18	chr12	64236601	64240599	7.92621	7.13218
RUNX1	-0.79413	1.79e-120	chr21	36405401	36426599	11.1071	10.313
MARVELD1	-0.797372	4.35e-91	chr10	99471001	99485599	10.2322	9.43481
LOC283332	-0.799938	6.98e-18	chr12	50300801	50306799	7.82967	7.02973
NANOS1	-0.800414	6.03e-25	chr10	120787001	120794399	9.10651	8.3061
NAT8L	-0.800555	3.2e-25	chr4	2057201	2065599	8.34836	7.54781
MSX1	-0.802808	2.79e-14	chr4	4860001	4863799	7.4852	6.6824
SPRY4	-0.803283	4e-62	chr5	141697201	141709199	10.9838	10.1805
SLURP1	-0.803828	3.52e-12	chr8	143819401	143821399	7.21252	6.40869
GIMAP1	-0.80391	2.98e-14	chr7	150412601	150416599	7.43098	6.62707
IL18RAP	-0.80616	2.56e-42	chr2	103031601	103042799	9.15576	8.3496
PRSS21	-0.807118	3.82e-48	chr16	2865201	2871599	9.42907	8.62195
SH2D4A	-0.808812	2.44e-16	chr8	19170601	19173399	7.66707	6.85825
ATP1A1OS	-0.809097	3.17e-37	chr1	116958001	116963599	8.96268	8.15358
TFEB	-0.809517	3.55e-31	chr6	41694401	41705599	8.64644	7.83692
NLGN3	-0.812628	2.41e-11	chrX	70365401	70368999	7.06222	6.24959
MYO5A	-0.812966	1.67e-12	chr15	52819801	52822199	7.21469	6.40173
TAMM41	-0.81418	5.04e-56	chr3	11885201	11890599	9.55095	8.73677
AOX2P	-0.814236	2.82e-46	chr2	201556001	201564199	9.22055	8.40631
LOC619207	-0.814818	7.81e-22	chr10	135265201	135272999	8.08914	7.27433
GATA1	-0.815377	9.35e-24	chrX	48644001	48651599	8.19825	7.38287
TMEM207	-0.815558	3.16e-32	chr3	190159801	190165799	8.68292	7.86736
PHLDA2	-0.815868	4.47e-22	chr11	2947801	2952799	8.11266	7.29679
LINC00346	-0.817539	8.7e-13	chr13	111520801	111524999	7.25411	6.43657
LOC100499489	-0.817866	1.43e-15	chr10	22725601	22727799	7.5237	6.70583
MIR4698	-0.818578	2.74e-24	chr12	47582201	47590599	8.23133	7.41276
APOBEC3D	-0.818719	8.47e-21	chr22	39415201	39418799	7.97699	7.15827
CORO6	-0.818887	1.7e-13	chr17	27948401	27952999	7.47558	6.65669
C19orf29-AS1	-0.819004	1.75e-55	chr19	3601801	3611999	9.57818	8.75918
LOXL4	-0.819467	2.51e-63	chr10	100018001	100033599	9.68953	8.87006
STRA6	-0.819856	1.4e-30	chr15	74490001	74499399	8.55632	7.73647
C16orf5	-0.820261	1.56e-43	chr16	4584401	4589999	9.1113	8.29104
PTX3	-0.820402	1.04e-19	chr3	157153001	157156999	7.90545	7.08505
MIR2277	-0.821345	2.02e-11	chr5	92955801	92958399	7.04505	6.2237
C10orf32	-0.823313	3.12e-43	chr10	104611001	104617799	9.16963	8.34631
GLIS3-AS1	-0.823443	1.1e-124	chr9	3897801	3918999	11.019	10.1956
PDE6A	-0.825415	2.49e-150	chr5	149313601	149328799	10.8733	10.0479
FAM184A	-0.826524	3.94e-22	chr6	119463801	119470599	8.05646	7.22994
RAB6B	-0.826928	2.03e-55	chr3	133604801	133616799	9.53805	8.71112
BAIAP2	-0.82903	1.55e-28	chr17	79005801	79012199	8.42097	7.59194
CMKLR1	-0.829099	9.67e-91	chr12	108696401	108713599	10.3486	9.51948
C9orf47	-0.831029	6.73e-102	chr9	91601001	91614599	10.2945	9.46342
ARAP1	-0.831174	2.86e-46	chr11	72459601	72467799	9.15464	8.32347
SMAD7	-0.832616	8.83e-80	chr18	46448201	46470599	9.93198	9.09936
PLXNB2	-0.833234	3.15e-112	chr22	50739201	50754399	10.4337	9.60045
CBX8	-0.833434	1.2e-101	chr17	77768401	77781799	10.2817	9.44824
PTGS1	-0.834751	1.04e-21	chr9	125131801	125136399	7.99316	7.15841
SERPINF1	-0.836316	5.86e-25	chr17	1664201	1668399	8.31564	7.47933
KCNMB3	-0.83773	4.22e-25	chr3	178981201	178988799	8.39956	7.56183
C9orf7	-0.838107	1.01e-18	chr9	136323001	136326799	7.78192	6.94381
MIR296	-0.838247	1.41e-70	chr20	57380201	57395199	9.78059	8.94234
AGTRAP	-0.840155	0	chr1	11776201	11815399	12.0515	11.2114
TSPAN17	-0.84133	1.54e-15	chr5	176073601	176076799	7.44992	6.60859
ARAP3	-0.845473	2.31e-30	chr5	141059401	141065599	8.82527	7.97979
MIR3653	-0.846238	2.12e-26	chr22	29724801	29733599	8.27708	7.43084
USP51	-0.847356	2.33e-20	chrX	55514401	55517199	7.91146	7.0641
PLXNC1	-0.848082	2.59e-27	chr12	94538601	94546799	8.30695	7.45887
TMEM231	-0.848568	2.32e-41	chr16	75584801	75591799	9.02862	8.18006
KREMEN1	-0.84857	9.44e-14	chr22	29466801	29470599	7.2398	6.39123
SH3PXD2B	-0.848768	2.26e-23	chr5	171877801	171884199	8.17614	7.32737
GJB2	-0.850623	6.35e-18	chr13	20762001	20768399	7.72684	6.87622
SUCLG1	-0.851609	6.1e-63	chr2	84682201	84688999	9.65396	8.80235
PSCA	-0.85191	9.22e-29	chr8	143756001	143764199	8.39834	7.54643
BIN1	-0.853	1.81e-199	chr2	127834001	127871199	11.2081	10.3551
WDR31	-0.85333	4.22e-33	chr9	116100201	116104599	8.5927	7.73937
SH3RF2	-0.853931	6.66e-19	chr5	145313201	145318599	7.71715	6.86322
CACNB4	-0.854192	2.34e-19	chr2	152953601	152956799	7.79524	6.94104
PRPSAP1	-0.855736	9.93e-40	chr17	74346001	74352399	9.51168	8.65595
C2orf88	-0.856102	2.04e-14	chr2	191044001	191046799	7.28298	6.42688
MT3	-0.856454	1.2e-27	chr16	56622001	56627799	8.30855	7.45209
PADI4	-0.856629	1.41e-36	chr1	17628801	17637199	8.80653	7.9499
ELOVL3	-0.858627	1.29e-48	chr10	103984401	103993799	9.17958	8.32095
ENTPD1	-0.859515	1.68e-35	chr10	97514201	97519999	8.67446	7.81495
CCDC154	-0.859897	2.55e-62	chr16	1491001	1502799	10.1174	9.25747
EFR3B	-0.860669	4.06e-17	chr2	25264401	25268799	7.54742	6.68675
DLL1	-0.862814	2.56e-78	chr6	170592201	170605399	9.90555	9.04273
ALDH5A1	-0.863303	6.54e-27	chr6	24493601	24497199	8.26263	7.39933
LOC100289187	-0.863347	4.22e-46	chr7	99195601	99204199	9.07528	8.21193
JUN	-0.863691	3.45e-90	chr1	59245201	59252599	10.0505	9.18677
C10orf91	-0.866344	1.63e-219	chr10	134249801	134261999	11.3466	10.4802
MIR548J	-0.86675	3.25e-15	chr22	26946001	26949799	7.34491	6.47816
CCDC13	-0.870259	7.38e-16	chr3	42813801	42816399	7.55554	6.68528
TMEM52	-0.871935	1.69e-17	chr1	1849201	1854599	7.54914	6.6772
CRYGN	-0.872427	3.89e-81	chr7	151121401	151140599	9.86361	8.99119
FLVCR2	-0.87282	8.24e-20	chr14	76069201	76073599	7.75633	6.88351
RAPGEF4	-0.873266	1.55e-12	chr2	173599801	173602199	7.04876	6.17549
MAMLD1	-0.873406	7.16e-14	chrX	149531201	149535399	7.20028	6.32687
CLU	-0.873527	1.75e-21	chr8	27467601	27474199	7.89179	7.01826
C1orf204	-0.873563	4.24e-21	chr1	159822801	159825999	7.83403	6.96047
VENTX	-0.875797	1.23e-22	chr10	135048601	135050399	7.96715	7.09135
C19orf60	-0.877494	2.47e-56	chr19	18695801	18708799	10.1594	9.28186
KRT81	-0.877725	4.29e-24	chr12	52685601	52692199	8.02487	7.14714
CCDC40	-0.878777	1.04e-16	chr17	78008001	78011199	7.46845	6.58968
MIR4674	-0.879993	5.05e-36	chr9	139437801	139450199	10.0236	9.14361
RNF165	-0.88025	6.75e-54	chr18	43911201	43924199	9.23598	8.35573
FAM86DP	-0.880261	7.52e-23	chr3	75481801	75485999	7.97411	7.09385
LOC100131176	-0.881809	2.36e-112	chr7	151098801	151116399	10.3345	9.45264
PHLDB1	-0.883726	6.95e-48	chr11	118474001	118482399	9.08343	8.1997
ITGB2	-0.884213	1.08e-122	chr21	46324401	46354399	11.3612	10.477
SCUBE1	-0.885438	8.48e-13	chr22	43741201	43744199	7.00189	6.11645
C1orf21	-0.885647	1.77e-23	chr1	184355001	184358799	7.95905	7.07341
GAS7	-0.885893	7.76e-23	chr17	10098201	10104999	8.3297	7.44381
ZNF784	-0.886761	1.77e-52	chr19	56130801	56138599	9.16973	8.28296
FBXL22	-0.886877	3.89e-100	chr15	63887201	63896799	10.105	9.21809
MAP3K6	-0.88694	5.1e-84	chr1	27689001	27698999	9.85178	8.96484
TMPRSS11D	-0.888374	1.24e-27	chr4	68748401	68753399	8.39091	7.50253
LOC151484	-0.888466	2.4e-234	chr2	231753801	231781799	11.3892	10.5007
TMEM72	-0.890852	1.34e-101	chr10	45400601	45412999	10.4082	9.51735
CYP51A1	-0.890989	1.12e-64	chr7	91758601	91765399	9.69631	8.80532
ARFRP1	-0.892076	1.17e-103	chr20	62325401	62344599	10.9224	10.0304
FAM188B	-0.89399	1.65e-27	chr7	30809001	30813999	8.19218	7.29819
PDLIM2	-0.895182	3.48e-38	chr8	22435401	22440199	8.68893	7.79375
LOC100287616	-0.896386	3.41e-42	chr15	74211201	74220999	8.87128	7.97489
TXNRD3NB	-0.899871	1.34e-20	chr3	126325001	126329599	7.73772	6.83785
ACOT11	-0.90009	1.27e-108	chr1	55005601	55015799	10.6194	9.71935
ZNF485	-0.900424	3.56e-27	chr10	44101401	44103799	8.164	7.26358
MPI	-0.902076	3.28e-63	chr15	75180801	75186199	9.4649	8.56282
LENG9	-0.902442	8.39e-47	chr19	54971001	54976399	9.62686	8.72442
CCND2	-0.902665	3.46e-277	chr12	4376001	4392999	11.7844	10.8817
SPDEF	-0.902965	8.86e-72	chr6	34508201	34526199	9.62901	8.72605
FAM113B	-0.903306	1.08e-65	chr12	47598201	47614799	10.4442	9.54092
HHAT	-0.904119	3.17e-21	chr1	210501601	210503599	7.79153	6.88741
NAV2	-0.904764	6.75e-19	chr11	19367201	19371199	7.5744	6.66964
LFNG	-0.906721	1.44e-63	chr7	2544801	2554399	9.45329	8.54657
LOC84931	-0.907234	3.12e-16	chr2	121225201	121229599	7.35152	6.44428
MIR4289	-0.90787	1.2e-14	chr9	91360801	91363999	7.17695	6.26908
PVRL1	-0.914023	3.77e-30	chr11	119597601	119601199	8.32885	7.41483
SLC19A1	-0.915121	1.98e-122	chr21	46951601	46964599	10.3245	9.40934
BCL7A	-0.91733	1.55e-18	chr12	122458801	122463399	7.53982	6.62249
ITGAX	-0.918908	1.17e-85	chr16	31361001	31372799	9.86606	8.94715
PTGER2	-0.920244	3.04e-19	chr14	52778801	52783199	7.58005	6.6598
LOC284080	-0.920341	5.21e-36	chr17	48123201	48131799	8.57479	7.65445
SIRPG	-0.92044	1.02e-121	chr20	1631001	1648399	10.3244	9.40398
EMR1	-0.921807	2.92e-24	chr19	6890001	6894599	7.93927	7.01746
BCAR1	-0.92184	5.88e-14	chr16	75283401	75287999	7.08465	6.16281
DGAT2	-0.922562	1.09e-107	chr11	75470001	75492599	10.5088	9.58626
NDRG2	-0.922975	6.69e-14	chr14	21491801	21493799	7.06102	6.13805
NEDD4	-0.923315	1.12e-13	chr15	56284801	56287199	7.04763	6.12432
TBC1D19	-0.924348	2.18e-36	chr4	26584001	26589199	8.54397	7.61962
UBE2D4	-0.926134	1.34e-62	chr7	43960401	43968799	9.72437	8.79824
PLEKHG4	-0.926313	6.03e-49	chr16	67309201	67314999	9.00411	8.0778
MRAS	-0.926786	1.4e-65	chr3	138066201	138071199	9.4636	8.53681
CHST2	-0.926847	1.76e-42	chr3	142836801	142845599	9.07628	8.14943
NRARP	-0.927395	1.26e-16	chr9	140193401	140196399	7.31554	6.38815
SDC1	-0.928078	9.46e-29	chr2	20419801	20425999	8.15624	7.22816
SLC29A2	-0.932556	4.23e-155	chr11	66125801	66143199	11.0026	10.07
CCNO	-0.933383	3e-24	chr5	54526401	54530599	7.93584	7.00245
GALNT9	-0.933725	3.12e-152	chr12	132890801	132905799	10.5969	9.66318
BHLHE23	-0.934743	1.87e-21	chr20	61637401	61643199	7.72071	6.78596
SLC9A7P1	-0.935334	1.56e-21	chr12	98847401	98851399	7.70873	6.7734
PLD4	-0.935707	4.51e-24	chr14	105389001	105394399	7.87536	6.93966
TIGD2	-0.936728	1.21e-18	chr4	90031601	90034399	7.52354	6.58681
TCEA3	-0.937079	1.53e-22	chr1	23745601	23750199	7.79296	6.85588
IL10RA	-0.938387	2.85e-43	chr11	117855001	117862199	8.76372	7.82533
MEST	-0.939485	4.67e-43	chr7	130124801	130131599	8.768	7.82851
JUP	-0.93984	5.15e-83	chr17	39935001	39946599	9.7281	8.78826
MS4A7	-0.940017	1.22e-44	chr11	60142401	60148999	8.80381	7.86379
RTN4RL2	-0.940762	3.15e-199	chr11	57229201	57259599	11.1341	10.1933
ABP1	-0.942605	8.45e-38	chr7	150547601	150554399	8.57705	7.63444
KCNIP1	-0.943373	5.91e-127	chr5	169778801	169796399	10.5714	9.62798
RERE	-0.94373	8.81e-16	chr1	8482201	8484999	7.19218	6.24845
MIR139	-0.944075	2.06e-31	chr11	72321601	72329399	8.3195	7.37543
PTGER1	-0.945048	7.33e-22	chr19	14585201	14588999	7.70713	6.76209
DPH1	-0.945312	6.24e-24	chr17	1933001	1935599	7.82931	6.884
MIAT	-0.94572	2.86e-16	chr22	27053201	27057399	7.24788	6.30216
PARD6G	-0.945842	7.11e-15	chr18	78004601	78008799	7.08789	6.14205
FAN1	-0.946056	9.88e-53	chr15	31193401	31200199	9.03389	8.08784
VAX2	-0.946095	6.19e-19	chr2	71126401	71130999	7.47298	6.52688
TNFRSF1B	-0.949448	1.32e-29	chr1	12226801	12230999	8.54549	7.59604
DLG5	-0.950007	5.36e-34	chr10	79683001	79687999	8.40772	7.45772
SEPT5	-0.950051	3.18e-50	chr22	19698801	19709599	9.48874	8.53869
SEMA5B	-0.950469	4.66e-19	chr3	122691801	122696799	7.47713	6.52666
PDGFRB	-0.950665	2.03e-18	chr5	149531001	149536199	7.48651	6.53585
CDK5	-0.951335	8.59e-139	chr7	150746801	150761199	10.5794	9.62809
ST6GAL1	-0.951879	3.2e-88	chr3	186715201	186738399	10.2753	9.3234
NKX2-3	-0.952214	1.58e-61	chr10	101289601	101298999	9.28315	8.33094
LEPREL2	-0.95228	9.19e-20	chr12	6936001	6940399	7.53158	6.5793
IRAK1BP1	-0.952767	1.49e-48	chr6	79575401	79580399	8.88374	7.93097
GMEB2	-0.952773	3.82e-101	chr20	62250001	62269799	11.4869	10.5341
PRMT6	-0.953272	7.63e-51	chr1	107598201	107601799	9.11213	8.15886
HES2	-0.956395	4.43e-23	chr1	6479201	6481999	7.75849	6.80209
LOC728723	-0.956896	9.34e-29	chr5	76380801	76384199	8.09438	7.13748
CDX1	-0.957035	1.36e-77	chr5	149536601	149546199	9.5628	8.60577
ABO	-0.957266	4.43e-29	chr9	136143001	136148999	8.09591	7.13865
LOC150185	-0.959427	5.49e-19	chr22	19552601	19557399	7.45909	6.49966
ATPAF1	-0.959912	2.05e-33	chr1	47130201	47135599	8.32523	7.36532
MIR4744	-0.959948	4.85e-154	chr18	46575801	46586999	10.5517	9.59178
TBR1	-0.96138	1.44e-18	chr2	162269201	162273399	7.4287	6.46732
ASTL	-0.961446	1.29e-132	chr2	96801201	96830999	11.9586	10.9972
INPP5A	-0.962021	0	chr10	134345401	134387199	12.6912	11.7291
GAL3ST2	-0.965365	8.75e-68	chr2	242707401	242717999	9.37498	8.40961
KLC2	-0.967092	4.88e-50	chr11	66023001	66029999	9.17008	8.20298
ACTL9	-0.969952	0	chr19	8788601	8816599	11.8288	10.8589
DUSP5P	-0.970086	3.76e-27	chr1	228782201	228784999	7.96988	6.9998
NUAK1	-0.97014	4.21e-18	chr12	106531201	106534999	7.93748	6.96734
F2R	-0.97097	2.84e-18	chr5	76010601	76013399	7.37353	6.40256
LOC149086	-0.974751	4.85e-24	chr1	31970401	31976799	7.78891	6.81416
DLL4	-0.975582	1.59e-43	chr15	41216401	41227599	9.14629	8.17071
C1orf172	-0.977306	2e-51	chr1	27286401	27294599	8.91168	7.93437
PCOLCE2	-0.977608	2e-36	chr3	142606001	142609399	8.61547	7.63786
SYTL2	-0.977613	7.1e-19	chr11	85519801	85523599	7.43385	6.45623
DEFB1	-0.978459	2.36e-21	chr8	6732601	6737999	7.59123	6.61277
TFF3	-0.97854	1.64e-26	chr21	43736601	43742199	7.92704	6.9485
GPR55	-0.979065	4.22e-77	chr2	231787401	231799399	9.51085	8.53179
PLA2G2C	-0.979398	9.11e-103	chr1	20490001	20516999	10.8093	9.82987
TNN	-0.980271	2.26e-67	chr1	175035801	175047999	9.33051	8.35024
DTHD1	-0.980849	5.59e-42	chr4	36284401	36295399	8.62432	7.64347
TAS2R40	-0.980969	5.18e-123	chr7	142897601	142916199	10.1705	9.18952
SMAD3	-0.982108	3.12e-106	chr15	67406401	67421599	10.0206	9.0385
TNNI2	-0.982499	1.03e-18	chr11	1863001	1868199	7.35439	6.37189
CCDC42B	-0.982978	1.02e-14	chr12	113589401	113592599	7.04425	6.06127
CBX6	-0.983281	3.19e-46	chr22	39263601	39269799	8.73609	7.75281
ATOH8	-0.983449	4.3e-14	chr2	85980401	85982799	7.04625	6.0628
C2CD2	-0.98416	6.95e-25	chr21	43371601	43374999	7.80668	6.82252
FAM86FP	-0.987299	1.61e-29	chr12	8393801	8396999	8.06847	7.08117
ZNF575	-0.987903	6.14e-43	chr19	44035201	44038999	8.61461	7.62671
MIR429	-0.98934	1.92e-27	chr1	1103601	1107999	7.97341	6.98407
AMOTL1	-0.990007	8.05e-30	chr11	94500601	94503399	8.07315	7.08314
HDC	-0.992665	0	chr15	50531401	50559999	11.7611	10.7685
SIGIRR	-0.993431	4.1e-80	chr11	412801	418599	9.67491	8.68148
LZTR1	-0.993605	1.96e-98	chr22	21333801	21338999	9.86326	8.86965
NEK3	-1.00462	4.8e-75	chr13	52729801	52738199	9.54074	8.53612
LFNG	-1.00547	7.05e-130	chr7	2554601	2570999	10.2904	9.28495
SLC16A14	-1.00556	4.38e-40	chr2	230930801	230934599	8.48187	7.47632
LOC200772	-1.00632	5e-55	chr2	241895801	241908599	9.10428	8.09796
LOC641515	-1.00839	5.97e-114	chr1	202796001	202815599	10.108	9.09958
TGM5	-1.01131	6.86e-17	chr15	43560601	43564199	7.18775	6.17644
ZNF37A	-1.01149	8e-31	chr10	38382201	38384799	8.08746	7.07596
MIR202	-1.01199	1.76e-58	chr10	135054201	135063999	9.06085	8.04886
GRHL3	-1.01362	6.99e-29	chr1	24646601	24650399	7.97066	6.95704
FAM20C	-1.01382	2.6e-23	chr7	189401	192599	7.67141	6.65758
FMNL2	-1.0159	6.98e-44	chr2	153189801	153194799	8.65066	7.63475
WNT11	-1.01599	1.95e-32	chr11	75916801	75922799	8.26618	7.25019
PTGER1	-1.01704	1.1e-33	chr19	14579801	14584199	8.18266	7.16562
WWC3	-1.01878	2.19e-20	chrX	9981601	9983199	7.44037	6.42159
ADAMTS15	-1.01889	5.83e-196	chr11	130303401	130342199	11.5541	10.5352
OSGIN1	-1.02056	3.1e-28	chr16	83985801	83989399	7.94297	6.92241
WNT6	-1.02137	2.88e-72	chr2	219717001	219727399	9.31993	8.29857
C16orf74	-1.02628	8.51e-140	chr16	85782801	85797199	10.275	9.24868
FLJ45079	-1.02969	2.28e-29	chr17	75876001	75879799	7.94567	6.91598
CDKN1C	-1.03348	1.35e-17	chr11	2902601	2906999	7.17157	6.13809
ATP1A4	-1.03418	1.13e-126	chr1	160134801	160144599	10.1177	9.08349
RDH13	-1.0349	2.1e-20	chr19	55581601	55584799	7.39585	6.36095
FKTN	-1.04084	1.52e-28	chr9	108319201	108322199	7.92854	6.8877
CDKN1A	-1.04104	1.91e-103	chr6	36643201	36655399	9.7657	8.72467
SEC14L1	-1.04146	1.2e-47	chr17	75174601	75182999	8.72261	7.68115
STX1A	-1.04347	2.18e-99	chr7	73126601	73135799	9.71367	8.67021
LOC340037	-1.04581	5.98e-75	chr5	176868401	176877599	9.36327	8.31746
TRIM71	-1.04839	8.46e-112	chr3	32852801	32866999	10.1147	9.06629
ELAVL3	-1.04854	1.7e-20	chr19	11592201	11594599	7.3614	6.31286
TMEM204	-1.04861	8.24e-50	chr16	1585801	1596399	8.70504	7.65643
NFIC	-1.05052	1.18e-60	chr19	3357801	3362799	9.00494	7.95442
GP1BB	-1.05101	4.35e-22	chr22	19709801	19712999	7.47105	6.42004
A2LD1	-1.05324	7.5e-30	chr13	101239201	101242799	7.97324	6.92
SLC35E4	-1.05394	2.55e-37	chr22	31029801	31033799	8.33295	7.27901
CBX4	-1.05474	1.65e-30	chr17	77815201	77820599	7.93807	6.88333
RTN4R	-1.05659	3.54e-29	chr22	20254201	20256599	7.87375	6.81716
S100A16	-1.05973	7.74e-34	chr1	153579601	153585999	8.12298	7.06324
NFATC4	-1.06219	3.5e-51	chr14	24834201	24840799	8.81969	7.75749
BPI	-1.06275	9.94e-146	chr20	36913401	36938999	10.9406	9.87781
CD3EAP	-1.06521	1.66e-96	chr19	45906001	45913399	9.61589	8.55068
PES1	-1.06631	6.32e-89	chr22	30984601	30989999	9.51762	8.45131
RNF187	-1.06681	2.87e-108	chr1	228671401	228680399	9.9647	8.89789
CCDC135	-1.06682	0	chr16	57682001	57738599	12.4177	11.3508
FAM124A	-1.06904	6.29e-32	chr13	51794401	51799999	8.00709	6.93806
EBF1	-1.07037	6.76e-19	chr5	158520401	158523799	7.21719	6.14682
GREB1	-1.07435	1.47e-29	chr2	11670601	11675399	7.85073	6.77637
NRARP	-1.07486	2.33e-26	chr9	140197001	140199599	7.69592	6.62106
CDKN2AIPNL	-1.07592	7.2e-96	chr5	133743201	133751599	9.58704	8.51112
ARID5B	-1.07793	1.29e-159	chr10	63655801	63665799	10.3215	9.24352
ADORA2A	-1.07974	1.62e-101	chr22	24819401	24834599	9.8442	8.76446
KCNJ12	-1.08367	9.05e-61	chr17	21268401	21279199	8.93387	7.8502
DOK7	-1.08715	1.79e-38	chr4	3462001	3467799	8.24443	7.15728
LAMB4	-1.08811	1.21e-66	chr7	107771001	107780999	9.07572	7.98761
MRGPRG	-1.09202	4.36e-75	chr11	3241601	3251799	9.4705	8.37849
LOC440900	-1.09225	7.21e-41	chr2	114731401	114736999	8.30344	7.21118
RHOB	-1.09519	8.04e-23	chr2	20646001	20647999	7.4184	6.32321
SLC16A2	-1.09705	1.9e-30	chrX	73639801	73643599	7.8571	6.76006
MIR4744	-1.09989	5.82e-26	chr18	46570201	46575599	7.6059	6.50601
RBP4	-1.10033	1.65e-28	chr10	95359401	95363199	7.79302	6.69269
FAM70B	-1.10467	3.4e-59	chr13	114457001	114463199	8.84263	7.73795
TET1	-1.10684	8.82e-52	chr10	70318001	70324599	8.74168	7.63484
MRPL23-AS1	-1.11076	4.77e-25	chr11	2008001	2014599	7.5283	6.41753
LOC100506599	-1.1108	8.46e-23	chr9	138359001	138363599	7.39493	6.28412
FLJ42709	-1.11805	1.75e-112	chr5	92908201	92923399	10.1339	9.01589
BTBD11	-1.12006	5.35e-70	chr12	107711401	107718799	9.08884	7.96878
ZAP70	-1.12175	8.14e-119	chr2	98323601	98344599	9.86442	8.74267
MT1G	-1.12924	4.97e-24	chr16	56700401	56704799	7.4414	6.31217
KRT80	-1.13141	0	chr12	52555001	52609199	12.3651	11.2337
PODXL	-1.13596	3.04e-30	chr7	131238801	131243199	7.79001	6.65405
CAMK2A	-1.13648	3.64e-29	chr5	149670001	149674799	7.70972	6.57324
SOX18	-1.1408	3.08e-218	chr20	62674601	62692399	10.6407	9.49989
FAM69B	-1.14147	3.05e-43	chr9	139602401	139610999	8.3019	7.16043
NRAP	-1.14192	4.98e-33	chr10	115424801	115428999	7.88053	6.73861
CASZ1	-1.14249	2.8e-21	chr1	10853001	10857399	7.26416	6.12167
IDAS	-1.14278	2.54e-20	chr5	54521401	54524199	7.11412	5.97134
TERT	-1.14677	2.2e-132	chr5	1291601	1301599	10.0188	8.87204
IL1RL1	-1.14877	8.44e-35	chr2	102924401	102928199	7.96367	6.8149
STK32C	-1.15033	5.73e-31	chr10	134121001	134125799	7.79564	6.64532
IFFO2	-1.15324	6.1e-20	chr1	19281201	19283999	7.09792	5.94467
SLAMF8	-1.15587	1.21e-35	chr1	159793801	159801399	7.9768	6.82093
LHX6	-1.15902	8.51e-34	chr9	124988401	124993199	7.89157	6.73255
PCDH7	-1.15918	1.94e-19	chr4	30717201	30720199	7.03529	5.87611
KRT81	-1.15931	1.23e-21	chr12	52677601	52682599	7.23222	6.07291
MACROD1	-1.16088	1.72e-116	chr11	63929801	63937399	10.377	9.21613
RPP25	-1.16183	2.34e-40	chr15	75246201	75251399	8.19263	7.0308
FXYD5	-1.16373	4.53e-30	chr19	35644601	35647199	7.71322	6.54949
ARMC4	-1.16635	2.8e-23	chr10	28286601	28288599	7.30673	6.14038
LOC157627	-1.1709	4.75e-61	chr8	9753801	9765799	8.74744	7.57654
C20orf112	-1.17295	6.27e-61	chr20	31166001	31174999	8.74435	7.5714
LINC00176	-1.17336	2.04e-68	chr20	62665601	62673999	9.77098	8.59762
MCF2L2	-1.17773	9.44e-23	chr3	183145001	183147599	7.26755	6.08982
ALS2CL	-1.18046	2.22e-42	chr3	46734201	46739799	8.20064	7.02018
MIR92B	-1.18121	2.67e-88	chr1	155161601	155166599	9.25912	8.07792
GREB1	-1.18398	5.52e-47	chr2	11679201	11685399	8.33008	7.1461
KRT86	-1.18848	1.94e-28	chr12	52698201	52703799	7.57291	6.38444
RASGRF1	-1.19127	4.09e-148	chr15	79291201	79303999	10.1685	8.97725
PC	-1.19197	2.1e-35	chr11	66724001	66727799	7.88789	6.69592
C3orf22	-1.19686	0	chr3	126239801	126278799	11.8703	10.6734
AVP	-1.19897	3.98e-20	chr20	3063001	3065999	7.02202	5.82306
KCTD12	-1.20182	1.86e-20	chr13	77458601	77461399	7.04067	5.83885
FKBP10	-1.20708	3.58e-46	chr17	39964401	39969799	8.27046	7.06338
CD300A	-1.20915	1.5e-114	chr17	72455401	72464799	9.59634	8.38718
KY	-1.20929	1.81e-32	chr3	134367401	134370999	7.74082	6.53153
ENDOD1	-1.21768	2.08e-33	chr11	94821001	94824599	7.76943	6.55175
PGLYRP4	-1.21774	2.9e-22	chr1	153315601	153318999	7.17263	5.95488
MIR647	-1.21911	9.64e-248	chr20	62573801	62591599	11.109	9.88987
KCNC4	-1.22151	1.55e-44	chr1	110751601	110754399	8.17488	6.95337
CITED1	-1.22484	3.44e-22	chrX	71524601	71527799	7.11219	5.88735
NLE1	-1.22737	6.29e-139	chr17	33463201	33471199	9.95073	8.72336
ENC1	-1.22746	1.23e-164	chr5	73932801	73941199	10.1645	8.93703
TCF24	-1.22993	5.89e-46	chr8	67874201	67876799	8.25392	7.02399
CRYGC	-1.23479	1.17e-33	chr2	208997001	209002599	7.73383	6.49905
SP9	-1.23723	1.77e-36	chr2	175199001	175203599	7.92968	6.69245
PROZ	-1.23765	4.98e-23	chr13	113806401	113809999	7.14069	5.90304
LOC100507600	-1.23891	3.86e-139	chr2	136572601	136581399	9.80463	8.56572
ETV4	-1.24035	1.33e-184	chr17	41616601	41625999	10.3155	9.07512
PRR5	-1.24984	6.94e-26	chr22	45058601	45063199	7.31571	6.06588
FAM86C2P	-1.25849	1.48e-81	chr11	67567001	67574599	9.00182	7.74333
CLEC5A	-1.25862	3.53e-186	chr7	141641801	141665799	10.5673	9.30869
STK25	-1.2625	2.71e-125	chr2	242437601	242449399	9.65831	8.3958
CORO6	-1.26324	3.28e-59	chr17	27940401	27947399	8.5704	7.30716
MIR9-3	-1.26416	1.12e-32	chr15	89911801	89915199	7.63518	6.37102
H19	-1.26462	1.92e-41	chr11	2017201	2021799	7.98352	6.7189
KNDC1	-1.26612	6.62e-23	chr10	134971601	134975399	7.12068	5.85456
C21orf56	-1.27036	4.18e-100	chr21	47598201	47610199	9.27901	8.00864
R3HCC1	-1.27322	1.86e-54	chr8	23143401	23148399	8.46853	7.19531
TNFRSF19	-1.27331	9.77e-23	chr13	24152401	24155599	7.08026	5.80695
LINC00315	-1.27802	2.03e-76	chr21	46724201	46731199	8.87448	7.59646
HOXB9	-1.28243	2.98e-26	chr17	46701601	46704599	7.27712	5.99468
PADI2	-1.28824	2.58e-59	chr1	17444401	17450999	8.55018	7.26194
DRD4	-1.29004	3.9e-56	chr11	640201	644799	8.38995	7.09991
SDC4	-1.29079	3.23e-141	chr20	43963801	43979799	9.77833	8.48753
LHX6	-1.29302	7.72e-249	chr9	124971401	124986999	10.5545	9.26151
CYP46A1	-1.29479	1.48e-53	chr14	100148401	100151399	8.34614	7.05135
MTSS1	-1.30029	1.89e-31	chr8	125738401	125741599	7.49978	6.19949
FGF9	-1.30713	8.08e-31	chr13	22243401	22248999	7.48037	6.17325
VASH2	-1.30891	6.92e-27	chr1	213122801	213124599	7.25724	5.94834
TNNI2	-1.31112	2.07e-26	chr11	1858201	1862599	7.21287	5.90175
FLJ22184	-1.31346	4.77e-87	chr19	7929001	7938599	9.17371	7.86025
AK5	-1.32142	8.65e-33	chr1	77745601	77749399	7.54487	6.22346
VASP	-1.32692	7.83e-161	chr19	46008201	46019999	10.1457	8.81878
MGLL	-1.32959	1.07e-56	chr3	127536201	127543599	8.33962	7.01003
XYLB	-1.33028	1.58e-42	chr3	38387201	38390999	8.01047	6.68019
MS4A14	-1.33101	5.05e-46	chr11	60162001	60166599	8.03814	6.70712
ABCC4	-1.33102	2.51e-55	chr13	95951201	95956199	8.30467	6.97366
KCNH2	-1.33917	1.16e-23	chr7	150667801	150672999	7.01405	5.67488
KIAA1644	-1.34782	2.16e-29	chr22	44703001	44707399	7.33869	5.99087
LSP1	-1.34973	6.52e-61	chr11	1870801	1876999	8.46799	7.11827
TREML3	-1.35293	6.5e-50	chr6	41188401	41192999	8.13161	6.77867
C13orf15	-1.36242	1.49e-45	chr13	42030801	42033799	7.97393	6.61151
AGK	-1.36482	2.32e-34	chr7	141250201	141253199	7.5642	6.19938
NPBWR2	-1.36517	6.13e-122	chr20	62737801	62746399	9.47877	8.1136
TANC1	-1.36716	1.42e-27	chr2	159824201	159827199	7.22181	5.85466
CPSF4L	-1.37726	1.02e-108	chr17	71255201	71260799	9.20776	7.83049
FCN1	-1.38028	1.36e-129	chr9	137805601	137819199	10.2395	8.85922
FGF6	-1.38708	0	chr12	4538201	4557199	11.2584	9.87134
OPLAH	-1.38881	2.36e-25	chr8	145114601	145116999	7.04863	5.65981
PTK6	-1.39106	5.37e-48	chr20	62167601	62169999	8.04759	6.65653
BCL11B	-1.39795	9.58e-93	chr14	99734401	99742399	9.2245	7.82655
LINC00327	-1.399	1.1e-53	chr13	24039201	24042599	8.17541	6.77641
AGPAT3	-1.40175	1.67e-192	chr21	45332801	45350199	10.5305	9.12878
SLC2A4RG	-1.40809	9.87e-282	chr20	62369801	62382999	10.5403	9.13221
GPRC5C	-1.40859	1.24e-95	chr17	72422001	72430599	9.15609	7.7475
GRASP	-1.41637	3.73e-278	chr12	52396001	52415199	11.2772	9.86086
KIF26B	-1.42285	4.4e-40	chr1	245316201	245320199	7.71422	6.29137
AGAP11	-1.42363	2.24e-245	chr10	88714201	88732999	10.487	9.06338
CCDC33	-1.43591	3.13e-192	chr15	74597001	74615399	10.7769	9.34099
MBOAT2	-1.43692	1.22e-27	chr2	9142601	9145199	7.10617	5.66925
SCGB3A1	-1.44153	2.02e-27	chr5	180016801	180020999	7.07768	5.63615
MEGF6	-1.46327	6.07e-36	chr1	3524601	3528999	7.45879	5.99552
ADAM22	-1.46579	1.34e-59	chr7	87562201	87565199	8.26221	6.79641
CSK	-1.46929	0	chr15	75059201	75095199	12.1122	10.6429
ANGPTL2	-1.47641	7.34e-125	chr9	129876001	129886999	9.33934	7.86293
LOC100505483	-1.4948	3.94e-68	chr7	151571801	151576199	8.62994	7.13514
SPHK1	-1.51499	5.66e-64	chr17	74378001	74383999	8.23837	6.72338
HNRNPA3P1	-1.51561	1.35e-132	chr10	44285601	44299599	9.31794	7.80232
REM2	-1.52319	1.14e-122	chr14	23351801	23358399	9.17298	7.6498
EPS8L1	-1.53634	1.01e-56	chr19	55590801	55593399	8.03646	6.50012
CCDC163P	-1.54362	3.61e-105	chr1	45964001	45968399	8.94799	7.40437
LOC100133669	-1.54648	6.42e-35	chr8	144099001	144102799	7.30507	5.75859
MIR937	-1.55464	8.75e-63	chr8	144895001	144898799	8.16417	6.60954
C15orf53	-1.55782	6e-102	chr15	38986601	38991999	8.86155	7.30374
LOC100132987	-1.56002	4.29e-206	chr10	80004801	80021599	10.3164	8.75633
LOC100287314	-1.58266	1.92e-247	chr12	30944801	30951399	10.1023	8.51968
KRTAP5-9	-1.58276	1.77e-67	chr11	71252601	71257599	8.24382	6.66106
SHB	-1.58453	1.88e-32	chr9	38068001	38070199	7.1356	5.55107
CTIF	-1.59567	7.33e-79	chr18	46064601	46068999	8.86737	7.2717
SHH	-1.59684	1.61e-63	chr7	155596201	155601999	8.15092	6.55409
HTRA3	-1.60868	0	chr4	8264601	8295599	11.3734	9.7647
FGFR1	-1.61033	1.93e-118	chr8	38321401	38326999	9.0089	7.39858
BATF3	-1.61046	4.73e-91	chr1	212870401	212877199	8.64807	7.0376
C3orf72	-1.62327	6.13e-35	chr3	138662601	138666399	7.22061	5.59734
MT1X	-1.64151	6.28e-135	chr16	56715201	56720799	9.30906	7.66756
MS4A14	-1.64468	1.51e-135	chr11	60153001	60161199	9.22155	7.57687
C9orf116	-1.65168	5.65e-98	chr9	138390201	138395399	9.51994	7.86826
KRT79	-1.65462	4.46e-279	chr12	53221201	53236599	10.2384	8.58377
EML2	-1.6769	3.49e-80	chr19	46141001	46147199	8.36815	6.69125
SDR9C7	-1.69009	2.83e-113	chr12	57322001	57330199	9.1269	7.43681
MMP15	-1.79139	3.8e-56	chr16	58057601	58060999	7.71276	5.92137
NOS3	-1.79278	1.06e-49	chr7	150689401	150692399	7.52114	5.72835
CNIH3	-1.81896	1.49e-140	chr1	224802801	224808799	9.05023	7.23127
MIR153-2	-1.83544	0	chr7	157325401	157373199	13.1597	11.3242
C20orf195	-1.8364	6.34e-54	chr20	62182001	62187999	7.59657	5.76017
ANO8	-1.84558	4.32e-267	chr19	17443601	17450999	9.98413	8.13854
PRIC285	-1.88975	2.68e-65	chr20	62198201	62202599	7.82845	5.9387
HPSE2	-2.00414	7e-61	chr10	100993001	100995399	7.59977	5.59562
KCNH2	-2.10323	0	chr7	150632201	150654999	11.1335	9.03029
KCNH2	-2.20476	2.66e-174	chr7	150655601	150663399	9.19627	6.9915
MATK	-2.22752	6.21e-142	chr19	3784201	3787199	8.7091	6.48158
TCHH	-2.59132	2.42e-101	chr1	152082201	152084399	7.88596	5.29464
