# Supplementary material for: Small molecule-induced epigenomic reprogramming of APL blasts leading to antiviral-like response and c-MYC downregulation
Source: Cancer Gene Ther. 2022 Dec 19;30(5):671–82. doi: 10.1038/s41417-022-00576-w (PMC10191840; doi:10.1038/s41417-022-00576-w)
Supplement: Supplementary file 15 — Supplemental Table 6 [file 41417_2022_576_MOESM15_ESM.xlsx]

## Sheet: Table_S6
RNA-seq transposable elements
TE Name	log2(FC)	FDR
HERV-Fc1_LTR1:ERV1:LTR	4.39042	0.00472141
HERVKC4-int:ERVK:LTR	3.54869	3.07e-06
MER83A-int:ERV1:LTR	3.54785	0.0143371
Eulor4:Eulor4:Unknown	3.10666	0.0334215
REP522:telo:Satellite	3.10529	1.31e-16
LTR12:ERV1:LTR	2.79915	2.36e-167
LTR45:ERV1:LTR	2.74041	1.26e-08
LTR57-int:ERVL:LTR	2.28796	1.69e-30
HSATII:Satellite:Satellite	2.20632	8.89e-32
MER51D:ERV1:LTR	2.10982	1.81e-19
LTR75_1:ERV1:LTR	2.04523	4.29e-11
UCON27:UCON27:Unknown	1.94297	0.00271682
MER34C:ERV1:LTR	1.92163	0.0260574
MLT1-int:ERVL-MaLR:LTR	1.87924	6.04e-08
MER51A:ERV1:LTR	1.75923	8.4e-57
MER92C:ERV1:LTR	1.75495	5.7e-05
HERVK14C-int:ERVK:LTR	1.75348	4.14e-07
MER87B:ERV1:LTR	1.75285	5.38e-07
HERV-Fc1-int:ERV1:LTR	1.73891	0.00270712
MER84:ERV1:LTR	1.71036	4.43e-07
LTR43-int:ERV1:LTR	1.70726	1.85e-06
LTR71A:ERV1:LTR	1.70413	8.93e-07
LTR13_:ERVK:LTR	1.64359	2.03e-07
LTR25:ERV1:LTR	1.63743	3.98e-26
UCON28a:UCON28a:Unknown	1.62631	0.0353242
MER57E3:ERV1:LTR	1.59768	1.02e-07
LTR73:ERV1:LTR	1.58511	3.04e-05
MER41E:ERV1:LTR	1.56773	1.44e-12
MER92A:ERV1:LTR	1.53613	0.047113
HERV9-int:ERV1:LTR	1.5341	6.45e-65
MLT1K-int:ERVL-MaLR:LTR	1.51829	0.0372612
LTR62:ERVL:LTR	1.47342	4.65e-07
HERV4_I-int:ERV1:LTR	1.46223	4.34e-22
LTR43B:ERV1:LTR	1.46055	0.00259021
LTR43:ERV1:LTR	1.46034	1.62e-05
LTR23-int:ERV1:LTR	1.45933	0.000226599
MER57B2:ERV1:LTR	1.44304	9.41e-25
LTR88a:Gypsy:LTR	1.42476	5.64e-12
LTR12B:ERV1:LTR	1.41562	3.37e-17
LTR12C:ERV1:LTR	1.39449	2.02e-86
MLT1H1-int:ERVL-MaLR:LTR	1.3767	0.000120985
LTR72B:ERV1:LTR	1.36766	0.000386558
LTR4:ERV1:LTR	1.34363	1.57e-13
MER52A:ERV1:LTR	1.33485	1.62e-29
LTR26E:ERV1:LTR	1.33382	4.53e-06
LTR54:ERV1:LTR	1.32772	1.51e-18
LTR9:ERV1:LTR	1.32391	9.67e-23
MER61D:ERV1:LTR	1.3227	0.000334095
TAR1:telo:Satellite	1.31594	4.43e-15
MER66A:ERV1:LTR	1.3143	2.2e-07
MER66D:ERV1:LTR	1.29933	5.59e-06
MER50-int:ERV1:LTR	1.28449	0.000172206
MSTB2-int:ERVL-MaLR:LTR	1.27681	4.58e-06
MER52C:ERV1:LTR	1.26734	1.64e-19
LTR39:ERV1:LTR	1.26701	1.11e-11
MER70A:ERVL:LTR	1.2557	4e-09
AluYf5:Alu:SINE	1.25308	4.2e-07
MER57C2:ERV1:LTR	1.25163	0.000103929
LTR12E:ERV1:LTR	1.25126	3.82e-37
MER50B:ERV1:LTR	1.24766	4.22e-10
THE1B-int:ERVL-MaLR:LTR	1.2435	2.05e-31
LTR12_:ERV1:LTR	1.23692	3.81e-28
HUERS-P3b-int:ERV1:LTR	1.2313	5.07e-13
HERVK14-int:ERVK:LTR	1.22156	3e-13
MER73:ERVL:LTR	1.21643	0.00752673
MER51E:ERV1:LTR	1.20709	0.000440382
LTR45B:ERV1:LTR	1.19617	1.01e-14
MamGypLTR3:Gypsy:LTR	1.19566	2.06e-21
MER75B:PiggyBac:DNA	1.19287	0.000598422
MSR1:Satellite:Satellite	1.17927	9.79e-21
HUERS-P1-int:ERV1:LTR	1.17709	3.94e-10
LTR12D:ERV1:LTR	1.17501	4.12e-41
LTR12F:ERV1:LTR	1.17248	2.74e-15
HERV15-int:ERV1:LTR	1.15698	2.45e-08
MamRep1527:LTR:LTR	1.13468	3.02e-13
MER57C1:ERV1:LTR	1.1309	0.0296789
LTR35B:ERV1:LTR	1.12712	0.000981295
HERVI-int:ERV1:LTR	1.12538	3.01e-07
MER70B:ERVL:LTR	1.11794	0.0046654
MLT1H2:ERVL-MaLR:LTR	1.09636	9.6e-29
LTR7C:ERV1:LTR	1.08988	6.34e-05
MER57-int:ERV1:LTR	1.0808	1.88e-33
Harlequin-int:ERV1:LTR	1.05864	8.78e-24
MER66B:ERV1:LTR	1.05577	2.61e-11
MER34C_:ERV1:LTR	1.01873	5.33e-06
LTR65:ERV1:LTR	1.00375	2.83e-10
LTR1C:ERV1:LTR	0.997967	0.00722603
LTR7Y:ERV1:LTR	0.986899	0.0100597
ORSL-2b:hAT-Tip100:DNA	0.942671	6.71e-07
HERV3-int:ERV1:LTR	0.926599	3.9e-15
LTR14A:ERVK:LTR	0.923305	0.000979031
SVA_C:SVA_C:Other	0.920191	2.31e-19
MER6C:TcMar-Tigger:DNA	0.91202	0.0146128
MST-int:ERVL-MaLR:LTR	0.908971	2.76e-06
MER9a1:ERVK:LTR	0.897186	1.91e-11
LTR1:ERV1:LTR	0.888494	2.25e-13
LTR9B:ERV1:LTR	0.883618	6.78e-06
MER110:ERV1:LTR	0.883591	0.00651746
MER65D:ERV1:LTR	0.882737	4.91e-06
MER41C:ERV1:LTR	0.862043	8.47e-07
LTR16D1:ERVL:LTR	0.856455	0.0330153
MER34C2:ERV1:LTR	0.849343	1.31e-09
MER4-int:ERV1:LTR	0.848776	8.67e-14
LTR46:ERV1:LTR	0.848644	0.00240767
PRIMA4_LTR:ERV1:LTR	0.837209	8.56e-05
MER72:ERV1:LTR	0.833288	7.18e-06
FordPrefect:hAT-Tip100:DNA	0.824967	0.000821498
MLT2B2:ERVL:LTR	0.82018	2.32e-08
Kanga1d:TcMar-Tc2:DNA	0.810771	5.74e-06
LTR26B:ERV1:LTR	0.789352	0.0319092
LTR76:ERV1:LTR	0.789111	8.61e-05
AluYa5:Alu:SINE	0.779181	2.45e-22
MER57F:ERV1:LTR	0.775358	1.46e-06
HERVP71A-int:ERV1:LTR	0.775344	0.000221215
MER45R:hAT-Tip100:DNA	0.775318	0.000460436
MER50:ERV1:LTR	0.774525	1.98e-08
LTR26:ERV1:LTR	0.773824	0.00193507
LTR14B:ERVK:LTR	0.772637	3.79e-05
MLT2B5:ERVL:LTR	0.759694	0.039016
AluYa8:Alu:SINE	0.75705	0.0038883
MER41-int:ERV1:LTR	0.755081	1.49e-08
HERVL-int:ERVL:LTR	0.754059	1.55e-10
LTR64:ERV1:LTR	0.753732	0.00171609
MER41B:ERV1:LTR	0.751123	5.83e-10
LTR7B:ERV1:LTR	0.748678	0.00242048
SVA_F:SVA_F:Other	0.739108	2.67e-08
PABL_A-int:ERV1:LTR	0.725271	0.0394226
LTR24:ERV1:LTR	0.724963	0.00658481
LTR69:ERVL:LTR	0.71467	0.0114782
LTR81A:Gypsy:LTR	0.713755	0.00801581
MER110A:ERV1:LTR	0.713416	0.000466676
LTR16A1:ERVL:LTR	0.711775	2.24e-10
MER4B:ERV1:LTR	0.70816	1.7e-08
MER89-int:ERV1:LTR	0.695983	0.00644196
MER101:ERV1:LTR	0.694391	8.55e-06
MER34:ERV1:LTR	0.693406	2.37e-06
MER30B:hAT-Charlie:DNA	0.693233	0.000409251
HERVH48-int:ERV1:LTR	0.692795	0.00109281
LTR16B2:ERVL:LTR	0.690972	1.25e-06
(CATTC)n:Satellite:Satellite	0.688424	1.21e-08
HERVL18-int:ERVL:LTR	0.688344	0.000629123
MSTB1-int:ERVL-MaLR:LTR	0.684697	0.000138754
MER89:ERV1:LTR	0.683436	0.00257315
BSR/Beta:Satellite:Satellite	0.682393	4.49e-07
MER57B1:ERV1:LTR	0.682351	5.23e-05
LTR49-int:ERV1:LTR	0.681426	5.28e-08
Tigger11a:TcMar-Tigger:DNA	0.673192	2.61e-07
MLT1G-int:ERVL-MaLR:LTR	0.672251	0.0250792
MLT1E1A-int:ERVL-MaLR:LTR	0.67192	0.0283531
LTR75:ERVL:LTR	0.670464	1.29e-06
MER31-int:ERV1:LTR	0.669092	1.09e-14
MER54A:ERVL:LTR	0.6686	1.22e-05
LTR78:ERV1:LTR	0.667802	7.26e-08
HERVE-int:ERV1:LTR	0.66565	3.07e-07
MER34A1:ERV1:LTR	0.656376	0.000386806
L1PA11:L1:LINE	0.654275	8.99e-14
HERVK11-int:ERVK:LTR	0.652679	0.0139234
MER39B:ERV1:LTR	0.651519	0.000132689
MER11D:ERVK:LTR	0.647353	0.0307187
HERVIP10F-int:ERV1:LTR	0.644954	9.47e-07
LTR10A:ERV1:LTR	0.643693	0.0134905
LTR88b:Gypsy:LTR	0.637582	0.000275455
SVA_A:SVA_A:Other	0.632531	2.76e-05
MamGypLTR1b:Gypsy:LTR	0.627709	0.00160861
LTR61:ERV1:LTR	0.627491	0.00151352
Arthur1C:hAT-Tip100:DNA	0.627203	0.00419998
MER51C:ERV1:LTR	0.616122	0.000540158
LTR5_Hs:ERVK:LTR	0.613797	1.01e-10
MER57A1:ERV1:LTR	0.611262	8.47e-06
MER4A1:ERV1:LTR	0.610298	9.71e-06
MER51B:ERV1:LTR	0.610277	0.00708009
MLT1K:ERVL-MaLR:LTR	0.610085	4.14e-10
L1PB3:L1:LINE	0.607511	1.06e-07
LTR8A:ERV1:LTR	0.606727	1.34e-06
MamRep564:MamRep564:Unknown	0.605975	0.0161688
HERVE_a-int:ERV1:LTR	0.600028	0.000278259
MER4B-int:ERV1:LTR	0.595057	4.61e-06
MER4D:ERV1:LTR	0.592548	3.33e-05
HERV16-int:ERVL:LTR	0.59147	2.67e-07
LTR41:ERVL:LTR	0.58546	1.43e-08
LTR10C:ERV1:LTR	0.585444	5.82e-05
LTR5A:ERVK:LTR	0.585273	2.91e-06
MLT1I:ERVL-MaLR:LTR	0.584603	1.76e-07
LTR34:ERV1:LTR	0.57912	0.0385182
MamGypLTR1a:Gypsy:LTR	0.578024	0.0344306
MER49:ERV1:LTR	0.578002	9.61e-10
SATR1:Satellite:Satellite	0.577876	0.00115213
LTR13A:ERVK:LTR	0.572812	0.000665931
LTR19A:ERV1:LTR	0.571465	0.0288887
LTR2B:ERV1:LTR	0.569953	0.000151376
LTR16E1:ERVL:LTR	0.566792	1.39e-07
SVA_D:SVA_D:Other	0.566726	3.75e-06
LTR27B:ERV1:LTR	0.565943	0.0279607
LTR84b:ERVL:LTR	0.565353	0.00355773
LTR82A:ERVL:LTR	0.565327	0.00105531
ERV3-16A3_I-int:ERVL:LTR	0.557101	7.59e-11
PRIMA41-int:ERV1:LTR	0.555814	0.0185804
MLT1F2:ERVL-MaLR:LTR	0.548648	7.31e-10
MSTC-int:ERVL-MaLR:LTR	0.547167	0.0130489
Helitron3Na_Mam:Helitron:RC	0.545659	1.22e-05
HERVL74-int:ERVL:LTR	0.544857	0.000523653
MER9a2:ERVK:LTR	0.543544	1.72e-05
SVA_E:SVA_E:Other	0.543201	0.000641283
LTR16E2:ERVL:LTR	0.539283	0.000179254
MER34A:ERV1:LTR	0.530194	0.00268874
MER67C:ERV1:LTR	0.525553	0.00161569
LTR41B:ERVL:LTR	0.525112	0.000137235
MER61A:ERV1:LTR	0.524393	0.00173464
LTR23:ERV1:LTR	0.523685	0.00353607
MER90:ERV1:LTR	0.511484	0.0017093
MLT1B-int:ERVL-MaLR:LTR	0.507322	0.00417543
MER68-int:ERVL:LTR	0.503986	0.000245863
LOR1a:ERV1:LTR	0.501318	0.0417029
MER9a3:ERVK:LTR	0.498649	0.000432819
LTR78B:ERV1:LTR	0.49792	3.6e-05
MER113B:hAT-Charlie:DNA	0.495807	0.00618094
L1P5:L1:LINE	0.490341	0.0329285
LOR1-int:ERV1:LTR	0.490235	4.56e-06
AluJr:Alu:SINE	0.489828	0.00249162
AluYg6:Alu:SINE	0.487311	0.00119602
LTR8:ERV1:LTR	0.487218	0.000245251
LTR14:ERVK:LTR	0.485488	0.00959901
MLT-int:ERVL-MaLR:LTR	0.484071	0.00781325
MLT2A1:ERVL:LTR	0.482014	0.000342337
LTR3A:ERVK:LTR	0.478045	0.0236967
MSTB2:ERVL-MaLR:LTR	0.472634	0.000202117
AluYf4:Alu:SINE	0.463206	1.7e-05
MLT2B4:ERVL:LTR	0.462649	0.000348299
MER48:ERV1:LTR	0.459449	0.038226
LTR48B:ERV1:LTR	0.456125	0.000922208
MER77B:ERVL:LTR	0.450052	0.0281966
MER39:ERV1:LTR	0.449289	0.00111676
LTR28:ERV1:LTR	0.448418	0.0233501
MSTB-int:ERVL-MaLR:LTR	0.446721	0.0180278
MER41A:ERV1:LTR	0.445952	0.000466
ERVL-E-int:ERVL:LTR	0.44377	2.14e-05
7SK:RNA:RNA	0.441971	0.00859195
LTR49:ERV1:LTR	0.441065	0.00417643
MER21-int:ERVL:LTR	0.438791	0.0415701
MLT1H-int:ERVL-MaLR:LTR	0.438432	0.0142964
AluSq4:Alu:SINE	0.436619	0.000222263
LTR53:ERVL:LTR	0.436617	0.0186397
MER57A-int:ERV1:LTR	0.429723	0.000157235
HERVIP10FH-int:ERV1:LTR	0.426097	0.00625121
MamGypLTR1c:Gypsy:LTR	0.424945	0.0224671
Charlie10a:hAT-Charlie:DNA	0.423687	0.00887872
LTR16A2:ERVL:LTR	0.42332	0.0114453
SVA_B:SVA_B:Other	0.418292	0.00053954
MER74B:ERVL:LTR	0.415485	0.0248369
LTR33B:ERVL:LTR	0.413519	0.0018744
L1PA13:L1:LINE	0.407932	0.000180728
MLT1H1:ERVL-MaLR:LTR	0.40756	0.00260288
LTR13:ERVK:LTR	0.405049	1.8e-05
MER76:ERVL:LTR	0.404336	0.0276973
L1MEc:L1:LINE	0.403584	0.000119782
LTR2:ERV1:LTR	0.400828	0.00949475
MER91B:hAT-Tip100:DNA	0.400319	0.00511928
PABL_A:ERV1:LTR	0.399205	0.030532
HSMAR2:TcMar-Mariner:DNA	0.396074	0.000102226
MER61-int:ERV1:LTR	0.392947	6.72e-05
LTR42:ERVL:LTR	0.390272	0.00865512
Kanga1a:TcMar-Tc2:DNA	0.389332	0.0159548
MER91A:hAT-Tip100:DNA	0.387586	0.000100838
FAM:Alu:SINE	0.382398	1.7e-05
Charlie8:hAT-Charlie:DNA	0.380995	0.000197305
LTR89:ERVL:LTR	0.380664	0.0227146
MER31A:ERV1:LTR	0.380287	0.0338904
L1MA10:L1:LINE	0.37831	0.0013765
LTR33C:ERVL:LTR	0.375367	0.0212432
MLT1H:ERVL-MaLR:LTR	0.372483	0.000443498
LTR85a:Gypsy:LTR	0.366847	0.0488233
LTR37B:ERV1:LTR	0.365411	0.0396241
MER1A:hAT-Charlie:DNA	0.363621	0.000251202
MER4C:ERV1:LTR	0.360534	0.0458519
MER90a:ERV1:LTR	0.358365	0.000307279
MLT1N2:ERVL-MaLR:LTR	0.353702	0.00465701
LTR40a:ERVL:LTR	0.353629	0.0304332
MamRep605:MamRep605:Unknown	0.351411	0.000988433
LTR83:ERVL:LTR	0.348257	0.0437057
MER4A:ERV1:LTR	0.347621	0.00459926
MamRep38:hAT:DNA	0.346172	0.000383835
MLT1G:ERVL-MaLR:LTR	0.344756	0.00447838
MER65A:ERV1:LTR	0.33881	0.0222057
AluSq2:Alu:SINE	0.335379	0.000112212
L1M3:L1:LINE	0.335138	0.00467201
L1ME3B:L1:LINE	0.334486	0.000694305
MLT1J1:ERVL-MaLR:LTR	0.330425	0.0222989
MLT1F:ERVL-MaLR:LTR	0.330224	0.000818981
HSMAR1:TcMar-Mariner:DNA	0.325585	0.000307302
HERVK13-int:ERVK:LTR	0.324182	0.0468274
FRAM:Alu:SINE	0.321873	6.31e-05
ORSL:hAT-Tip100:DNA	0.316233	0.0418479
MLT1E1A:ERVL-MaLR:LTR	0.315219	0.0295982
MER4E1:ERV1:LTR	0.315075	0.0170687
AluJb:Alu:SINE	0.314569	0.000217612
HERVK9-int:ERVK:LTR	0.310882	0.00381797
MLT1D:ERVL-MaLR:LTR	0.307956	0.00138804
MER63B:hAT-Blackjack:DNA	0.306629	0.0146501
ERVL-B4-int:ERVL:LTR	0.30345	0.01602
MLT2A2:ERVL:LTR	0.300654	0.0193873
AluYc3:Alu:SINE	0.298943	0.0350343
MLT1B:ERVL-MaLR:LTR	0.296642	0.00205843
THE1B:ERVL-MaLR:LTR	0.2963	0.00364528
FLAM_C:Alu:SINE	0.294983	0.000553652
MER85:PiggyBac:DNA	0.289665	0.0453165
AluSx1:Alu:SINE	0.288785	0.00225729
AluJo:Alu:SINE	0.286664	0.00025128
MER53:hAT:DNA	0.285389	0.0157027
AluSx:Alu:SINE	0.281155	0.00266748
L1PA17:L1:LINE	0.280142	0.0284554
L1MEd:L1:LINE	0.279715	0.00291979
LTR16C:ERVL:LTR	0.279046	0.0219441
LTR79:ERVL:LTR	0.278737	0.0121215
AluSx3:Alu:SINE	0.27792	0.00304159
AluY:Alu:SINE	0.276013	0.00613592
LTR33:ERVL:LTR	0.275053	0.00973943
LTR6A:ERV1:LTR	0.274697	0.0230709
L1MD3:L1:LINE	0.273404	0.0225135
MLT1G3:ERVL-MaLR:LTR	0.272393	0.0139884
ALR/Alpha:centr:Satellite	0.272291	0.000592479
MER96B:hAT:DNA	0.269589	0.0378065
MER68:ERVL:LTR	0.264514	0.028858
AluSz6:Alu:SINE	0.263133	0.00610008
LTR5B:ERVK:LTR	0.263034	0.0274138
AluSq:Alu:SINE	0.257932	0.0102094
Charlie4a:hAT-Charlie:DNA	0.25555	0.00743118
L1ME3E:L1:LINE	0.25051	0.0367115
MSTA:ERVL-MaLR:LTR	0.250175	0.00373494
AluSc5:Alu:SINE	0.247895	0.0230451
THE1D:ERVL-MaLR:LTR	0.247509	0.0267431
MLT1G1:ERVL-MaLR:LTR	0.247049	0.0437057
MER30:hAT-Charlie:DNA	0.246151	0.0110389
AluSc:Alu:SINE	0.24464	0.0160709
L1MA2:L1:LINE	0.237544	0.0014268
AluSg4:Alu:SINE	0.236957	0.0177968
THE1A:ERVL-MaLR:LTR	0.236941	0.0269519
L1MCc:L1:LINE	0.233825	0.0371398
MER21A:ERVL:LTR	0.23357	0.018848
L1MA5:L1:LINE	0.232869	0.0403053
Tigger3c:TcMar-Tigger:DNA	0.232018	0.0470974
L1ME3F:L1:LINE	0.230637	0.0290318
AluSg:Alu:SINE	0.226518	0.0143599
FLAM_A:Alu:SINE	0.226294	0.00809985
MLT1J:ERVL-MaLR:LTR	0.225701	0.0307375
Tigger4:TcMar-Tigger:DNA	0.223421	0.0406533
L1ME1:L1:LINE	0.222689	0.022766
MLT2B3:ERVL:LTR	0.218716	0.0170658
AluJr4:Alu:SINE	0.218625	0.00615903
MER5A1:hAT-Charlie:DNA	0.215998	0.0317332
MSTB:ERVL-MaLR:LTR	0.213576	0.0217401
L1ME3A:L1:LINE	0.210767	0.0482467
Tigger3a:TcMar-Tigger:DNA	0.200434	0.0351739
MLT1C:ERVL-MaLR:LTR	0.193709	0.0250532
AluYc:Alu:SINE	0.19073	0.0221038
L1ME4a:L1:LINE	0.186961	0.041857
AluSg7:Alu:SINE	0.177644	0.0461361
MER33:hAT-Charlie:DNA	0.177033	0.0352046
MER58A:hAT-Charlie:DNA	0.175776	0.0442075
MER117:hAT-Charlie:DNA	-0.220486	0.0383388
L1MA5A:L1:LINE	-0.234739	0.0258024
MER105:DNA:DNA	-0.257804	0.0212301
Tigger14a:TcMar-Tigger:DNA	-0.258778	0.0472945
Tigger13a:TcMar-Tigger:DNA	-0.281154	0.00948131
Charlie5:hAT-Charlie:DNA	-0.319926	0.000536858
MER101-int:ERV1:LTR	-0.394671	0.00230817
MERX:TcMar-Tigger:DNA	-0.414181	0.020595
LTR16B1:ERVL:LTR	-0.427732	0.0141738
X6A_LINE:CR1:LINE	-0.428984	0.0286562
Mam_R4:Dong-R4:LINE	-0.44659	0.0498832
MER65C:ERV1:LTR	-0.479634	0.00663895
L1M3de:L1:LINE	-0.481695	0.0331808
LTR3:ERVK:LTR	-0.489593	0.000232766
MLT1F1-int:ERVL-MaLR:LTR	-0.589533	0.0465332
LTR27:ERV1:LTR	-0.594784	0.0241243
MER63C:hAT-Blackjack:DNA	-0.61317	0.00136242
MER41G:ERV1:LTR	-0.674094	0.0306797
LTR35:ERV1:LTR	-0.696744	0.00334501
MER131:SINE:SINE?	-0.853648	0.000242341
HAL1b:L1:LINE	-0.90838	3.29e-43
Charlie10:hAT-Charlie:DNA	-0.989365	3.7e-14
LTR10F:ERV1:LTR	-1.00071	4.22e-10
MER135:DNA:DNA	-1.04975	2.2e-13
LTR84a:ERVL:LTR	-1.08467	3.3e-05
UCON28b:UCON28b:Unknown	-1.08708	0.0306309
MER61E:ERV1:LTR	-1.15393	5.98e-12
LTR2C:ERV1:LTR	-1.28972	9.76e-24
Eulor6E:DNA:DNA?	-1.64155	0.0155358
Eulor2B:DNA:DNA?	-1.72831	0.0217163
Charlie12:hAT-Charlie:DNA	-1.93605	2.07e-22
MER9B:ERVK:LTR	-3.64631	0.0341307
